# Supplementary material for: Chromium(II)-isophthalate 2D MOF with Redox-Tailorable Gas Adsorption Selectivity
Source: ACS Appl Mater Interfaces. 2024 Aug 19;16(34):45100–6. doi: 10.1021/acsami.4c06228 (PMC11367576; doi:10.1021/acsami.4c06228)
Supplement: Supplementary file 2 — am4c06228_si_002.cif [file am4c06228_si_002.cif]

data_kp_112
_audit_creation_date               2023-08-28
_audit_creation_method
;
Olex2 1.3
(compiled 2020.11.12 svn.r5f609507 for OlexSys, GUI svn.r6272)
;
_shelx_SHELXL_version_number       '2018/3'
_audit_contact_author_address      ?
_audit_contact_author_email        ?
_audit_contact_author_name         ''
_audit_contact_author_phone        ?
_publ_contact_author_id_orcid      ?
_publ_section_references
;
Dolomanov, O.V., Bourhis, L.J., Gildea, R.J, Howard, J.A.K. & Puschmann, H.
 (2009), J. Appl. Cryst. 42, 339-341.

Sheldrick, G.M. (2015). Acta Cryst. C71, 3-8.
;
_chemical_name_common              ?
_chemical_name_systematic          ?
_chemical_formula_moiety           'C8 H6 Cr O5'
_chemical_formula_sum              'C8 H6 Cr O5'
_chemical_formula_weight           234.13
_chemical_absolute_configuration   ?
_chemical_melting_point            ?
_chemical_oxdiff_formula           'Cr2 O10 C20 H20'
loop_
  _atom_type_symbol
  _atom_type_description
  _atom_type_scat_dispersion_real
  _atom_type_scat_dispersion_imag
  _atom_type_scat_source
 'C' 'C' 0.0181 0.0091 'International Tables Vol C Tables 4.2.6.8 and 6.1.1.4'
 'H' 'H' 0.0000 0.0000 'International Tables Vol C Tables 4.2.6.8 and 6.1.1.4'
 'Cr' 'Cr' -0.1635 2.4439
 'International Tables Vol C Tables 4.2.6.8 and 6.1.1.4'
 'O' 'O' 0.0492 0.0322 'International Tables Vol C Tables 4.2.6.8 and 6.1.1.4'

_shelx_space_group_comment
;
The symmetry employed for this shelxl refinement is uniquely defined
by the following loop, which should always be used as a source of
symmetry information in preference to the above space-group names.
They are only intended as comments.
;
_space_group_crystal_system        'tetragonal'
_space_group_IT_number             113
_space_group_name_H-M_alt          'P -4 21 m'
_space_group_name_Hall             'P -4 2ab'
loop_
  _space_group_symop_operation_xyz
 'x, y, z'
 '-x, -y, z'
 'y, -x, -z'
 '-y, x, -z'
 '-x+1/2, y+1/2, -z'
 'x+1/2, -y+1/2, -z'
 '-y+1/2, -x+1/2, z'
 'y+1/2, x+1/2, z'

_cell_length_a                     19.2322(4)
_cell_length_b                     19.2322(4)
_cell_length_c                     6.7019(2)
_cell_angle_alpha                  90
_cell_angle_beta                   90
_cell_angle_gamma                  90
_cell_volume                       2478.88(13)
_cell_formula_units_Z              8
_cell_measurement_reflns_used      4979
_cell_measurement_temperature      100.02(10)
_cell_measurement_theta_max        68.7770
_cell_measurement_theta_min        3.2370
_shelx_estimated_absorpt_T_max     ?
_shelx_estimated_absorpt_T_min     ?
_exptl_absorpt_coefficient_mu      7.598
_exptl_absorpt_correction_T_max    0.684
_exptl_absorpt_correction_T_min    0.462
_exptl_absorpt_correction_type     multi-scan
_exptl_absorpt_process_details
;
CrysAlisPro 1.171.40.84a (Rigaku Oxford Diffraction, 2020)
Empirical absorption correction using spherical harmonics,
implemented in SCALE3 ABSPACK scaling algorithm.
;
_exptl_absorpt_special_details     ?
_exptl_crystal_colour              'red'
_exptl_crystal_density_diffrn      1.255
_exptl_crystal_density_meas        ?
_exptl_crystal_density_method      ?
_exptl_crystal_description         'cuboid'
_exptl_crystal_F_000               944
_exptl_crystal_size_max            0.14
_exptl_crystal_size_mid            0.09
_exptl_crystal_size_min            0.05
_exptl_transmission_factor_max     ?
_exptl_transmission_factor_min     ?
_diffrn_reflns_av_R_equivalents    0.1416
_diffrn_reflns_av_unetI/netI       0.0700
_diffrn_reflns_Laue_measured_fraction_full  0.996
_diffrn_reflns_Laue_measured_fraction_max  0.996
_diffrn_reflns_limit_h_max         22
_diffrn_reflns_limit_h_min         -23
_diffrn_reflns_limit_k_max         23
_diffrn_reflns_limit_k_min         -14
_diffrn_reflns_limit_l_max         8
_diffrn_reflns_limit_l_min         -8
_diffrn_reflns_number              13029
_diffrn_reflns_point_group_measured_fraction_full  0.994
_diffrn_reflns_point_group_measured_fraction_max  0.992
_diffrn_reflns_theta_full          67.684
_diffrn_reflns_theta_max           69.994
_diffrn_reflns_theta_min           4.598
_diffrn_ambient_environment        N~2~
_diffrn_ambient_temperature        100.02(10)
_diffrn_detector                   'CCD plate'
_diffrn_detector_area_resol_mean   16.2974
_diffrn_detector_type              Eos
_diffrn_measured_fraction_theta_full  0.996
_diffrn_measured_fraction_theta_max  0.996
_diffrn_measurement_details
;
List of Runs (angles in degrees, time in seconds):

  # Type    Start    End  Width  t~exp~   \w     \q     \k     \f   Frames
--------------------------------------------------------------------------
  1  \w    -18.00  25.00   1.00    2.50    --    0.00 -77.00 -60.00   43
  2  \w    -20.00  29.00   1.00    2.50    --    0.00 -77.00 120.00   49
  3  \w     66.00  98.00   1.00   12.50    --   54.00  57.00 -90.00   32
  4  \w     65.00 123.00   1.00   12.50    --   54.00  57.00 120.00   58
  5  \w    -13.00  75.00   1.00   12.50    --   54.00 -57.00   0.00   88
  6  \w     29.00 101.00   1.00   12.50    --   54.00-125.00   0.00   72
  7  \w     34.00  94.00   1.00   12.50    --   54.00  57.00 -30.00   60
  8  \w     41.00  66.00   1.00   12.50    --  108.00-132.00 113.00   25
  9  \w    111.00 174.00   1.00   12.50    --  108.00  37.00  90.00   63
 10  \w     41.00 124.00   1.00   12.50    --  108.00 -63.00-150.00   83
 11  \w     48.00 108.00   1.00   12.50    --  108.00 -50.00 150.00   60
 12  \w     68.00 176.00   1.00   12.50    --  108.00  12.00  60.00  108
 13  \w     81.00 108.00   1.00   12.50    --  108.00 178.00-120.00   27
 14  \w     93.00 118.00   1.00   12.50    --  108.00-132.00 113.00   25
 15  \w     42.00  67.00   1.00   12.50    --  108.00-111.00  90.00   25
 16  \w     39.00  69.00   1.00   12.50    --  108.00 -37.00-150.00   30
 17  \w     63.00  98.00   1.00   12.50    --  108.00-111.00-150.00   35
 18  \w    138.00 172.00   1.00   12.50    --  108.00  25.00 120.00   34
 19  \w     42.00  97.00   1.00   12.50    --  108.00 -91.00 -60.00   55
 20  \w    104.00 178.00   1.00   12.50    --  108.00  77.00 -60.00   74
 21  \w     43.00  68.00   1.00   12.50    --  108.00 -50.00  30.00   25
 22  \w     99.00 126.00   1.00   12.50    --  108.00  63.00 120.00   27
 23  \w    141.00 178.00   1.00   12.50    --  108.00 111.00 120.00   37
 24  \w     38.00  63.00   1.00   12.50    --  108.00  12.00 -90.00   25
 25  \w     68.00  95.00   1.00   12.50    --  108.00 -37.00 -30.00   27
 26  \w     46.00 108.00   1.00   12.50    --  108.00 -25.00 120.00   62
;
_diffrn_measurement_device         'four-circle diffractometer'
_diffrn_measurement_device_type    'SuperNova, Dual, Cu at home/near, Eos'
_diffrn_measurement_method         '\w scans'
_diffrn_orient_matrix_type        
 'CrysAlisPro convention (1999,Acta A55,543-557)'
_diffrn_orient_matrix_UB_11        0.0416751000
_diffrn_orient_matrix_UB_12        0.0066780000
_diffrn_orient_matrix_UB_13        0.1953389000
_diffrn_orient_matrix_UB_21        0.0669069000
_diffrn_orient_matrix_UB_22        0.0128745000
_diffrn_orient_matrix_UB_23        -0.1210503000
_diffrn_orient_matrix_UB_31        -0.0144619000
_diffrn_orient_matrix_UB_32        0.0787591000
_diffrn_orient_matrix_UB_33        0.0031735000
_diffrn_radiation_monochromator    mirror
_diffrn_radiation_probe            x-ray
_diffrn_radiation_type             'Cu K\a'
_diffrn_radiation_wavelength       1.54184
_diffrn_source                     'micro-focus sealed X-ray tube'
_diffrn_source_type                'SuperNova (Cu) X-ray Source'
_reflns_Friedel_coverage           0.733
_reflns_Friedel_fraction_full      0.992
_reflns_Friedel_fraction_max       0.987
_reflns_number_gt                  2309
_reflns_number_total               2438
_reflns_odcompleteness_completeness  93.08
_reflns_odcompleteness_iscentric   1
_reflns_odcompleteness_theta       74.33
_reflns_special_details
;
 Reflections were merged by SHELXL according to the crystal
 class for the calculation of statistics and refinement.
 
 Structure factors included contributions from the .fab file.
 
 _reflns_Friedel_fraction is defined as the number of unique
 Friedel pairs measured divided by the number that would be
 possible theoretically, ignoring centric projections and
 systematic absences. Completness statistics refer to single and
 composite reflections containing twin component 1 only.
;
_reflns_threshold_expression       'I > 2\s(I)'
_computing_cell_refinement         'CrysAlisPro 1.171.40.84a (Rigaku OD, 2020)'
_computing_data_collection         'CrysAlisPro 1.171.40.84a (Rigaku OD, 2020)'
_computing_data_reduction          'CrysAlisPro 1.171.40.84a (Rigaku OD, 2020)'
_computing_molecular_graphics      'Olex2 1.3 (Dolomanov et al., 2009)'
_computing_publication_material    'Olex2 1.3 (Dolomanov et al., 2009)'
_computing_structure_refinement    'SHELXL 2018/3 (Sheldrick, 2015)'
_computing_structure_solution      ?
_refine_diff_density_max           0.865
_refine_diff_density_min           -0.767
_refine_diff_density_rms           0.108
_refine_ls_abs_structure_details
;
 Refined as an inversion twin.
;
_refine_ls_abs_structure_Flack     0.436(18)
_refine_ls_extinction_coef         .
_refine_ls_extinction_method       none
_refine_ls_goodness_of_fit_ref     1.078
_refine_ls_hydrogen_treatment      constr
_refine_ls_matrix_type             full
_refine_ls_number_parameters       136
_refine_ls_number_reflns           2438
_refine_ls_number_restraints       0
_refine_ls_R_factor_all            0.0674
_refine_ls_R_factor_gt             0.0651
_refine_ls_restrained_S_all        1.078
_refine_ls_shift/su_max            0.000
_refine_ls_shift/su_mean           0.000
_refine_ls_structure_factor_coef   Fsqd
_refine_ls_weighting_details      
 'w=1/[\s^2^(Fo^2^)+(0.1088P)^2^+3.0099P] where P=(Fo^2^+2Fc^2^)/3'
_refine_ls_weighting_scheme        calc
_refine_ls_wR_factor_gt            0.1775
_refine_ls_wR_factor_ref           0.1800
_refine_special_details
;
 Refined as a 2-component inversion twin.
;
_olex2_refinement_description
;
1. Twinned data refinement
 Scales: 0.564(18)
 0.436(18)
2. Fixed Uiso
 At 1.2 times of:
  All C(H) groups
 At 1.5 times of:
  All O(H,H) groups
3. Others
 Fixed Sof: H5A(0.5) H5B(0.5) H6A(0.5) H6B(0.5)
4.a Rotating group:
 O5(H5A,H5B), O6(H6A,H6B)
4.b Aromatic/amide H refined with riding coordinates:
 C3(H3), C4(H4), C5(H5), C9(H9)
;
_atom_sites_solution_hydrogens     mixed
_atom_sites_solution_primary       ?
_atom_sites_solution_secondary     ?
loop_
  _atom_site_label
  _atom_site_type_symbol
  _atom_site_fract_x
  _atom_site_fract_y
  _atom_site_fract_z
  _atom_site_U_iso_or_equiv
  _atom_site_adp_type
  _atom_site_occupancy
  _atom_site_site_symmetry_order
  _atom_site_calc_flag
  _atom_site_refinement_flags_posn
  _atom_site_refinement_flags_adp
  _atom_site_refinement_flags_occupancy
  _atom_site_disorder_assembly
  _atom_site_disorder_group
 C1 C 0.2778(3) 0.3553(3) 0.6578(11) 0.0245(14) Uani 1 1 d . . . . .
 C2 C 0.2849(4) 0.4226(4) 0.7683(12) 0.0317(16) Uani 1 1 d . . . . .
 C3 C 0.3085(5) 0.4214(4) 0.9617(12) 0.0360(18) Uani 1 1 d . . . . .
 H3 H 0.323395 0.379086 1.020960 0.043 Uiso 1 1 calc R U . . .
 C4 C 0.3101(5) 0.4839(4) 1.0708(12) 0.0367(19) Uani 1 1 d . . . . .
 H4 H 0.323717 0.483385 1.207004 0.044 Uiso 1 1 calc R U . . .
 C5 C 0.2919(5) 0.5465(4) 0.9807(12) 0.0371(18) Uani 1 1 d . . . . .
 H5 H 0.294859 0.588828 1.053070 0.045 Uiso 1 1 calc R U . . .
 C6 C 0.2693(4) 0.5464(4) 0.7829(12) 0.0313(16) Uani 1 1 d . . . . .
 C9 C 0.2639(4) 0.4828(4) 0.6767(12) 0.0318(16) Uani 1 1 d . . . . .
 H9 H 0.245956 0.481914 0.544573 0.038 Uiso 1 1 calc R U . . .
 C8 C 0.2525(4) 0.6145(4) 0.6849(11) 0.0301(16) Uani 1 1 d . . . . .
 O1 O 0.3009(3) 0.3007(2) 0.7441(8) 0.0325(11) Uani 1 1 d . . . . .
 O2 O 0.2506(3) 0.3546(2) 0.4841(8) 0.0328(12) Uani 1 1 d . . . . .
 O3 O 0.2714(3) 0.6681(2) 0.7761(7) 0.0264(10) Uani 1 1 d . . . . .
 O4 O 0.2222(3) 0.6149(3) 0.5188(7) 0.0280(11) Uani 1 1 d . . . . .
 O5 O 0.3417(3) 0.1583(3) 0.8888(11) 0.0325(15) Uani 1 2 d S T P . .
 H5A H 0.308907 0.146409 0.972033 0.049 Uiso 0.5 1 d R U P . .
 H5B H 0.365544 0.189929 0.953533 0.049 Uiso 0.5 1 d R U P . .
 O6 O 0.1929(3) 0.3071(3) 0.0731(14) 0.049(2) Uani 1 2 d S T P . .
 H6A H 0.196122 0.357948 0.063127 0.073 Uiso 0.5 1 d R U P . .
 H6B H 0.216892 0.295277 -0.051277 0.073 Uiso 0.5 1 d R U P . .
 Cr1 Cr 0.29286(6) 0.20714(6) 0.6150(2) 0.0221(4) Uani 1 2 d S T P . .
 Cr2 Cr 0.23886(6) 0.26114(6) 0.3516(2) 0.0234(4) Uani 1 2 d S T P . .

loop_
  _atom_site_aniso_label
  _atom_site_aniso_U_11
  _atom_site_aniso_U_22
  _atom_site_aniso_U_33
  _atom_site_aniso_U_23
  _atom_site_aniso_U_13
  _atom_site_aniso_U_12
 C1 0.025(3) 0.021(3) 0.028(4) 0.003(3) -0.001(3) 0.006(2)
 C2 0.032(4) 0.031(4) 0.033(4) -0.001(3) -0.003(3) -0.005(3)
 C3 0.054(5) 0.025(4) 0.029(4) 0.007(3) -0.005(4) -0.002(3)
 C4 0.052(5) 0.027(4) 0.031(4) -0.004(3) -0.008(4) 0.007(3)
 C5 0.050(5) 0.035(4) 0.027(4) -0.006(3) 0.003(4) 0.001(4)
 C6 0.033(4) 0.029(4) 0.031(4) 0.000(3) 0.001(3) -0.002(3)
 C9 0.036(4) 0.025(3) 0.035(4) -0.002(3) -0.008(3) 0.003(3)
 C8 0.019(3) 0.038(4) 0.034(4) -0.006(3) 0.001(3) 0.008(3)
 O1 0.051(3) 0.017(2) 0.030(3) 0.000(2) -0.005(3) 0.003(2)
 O2 0.049(3) 0.019(2) 0.031(3) 0.0012(19) -0.009(2) -0.001(2)
 O3 0.027(2) 0.022(2) 0.030(3) -0.0001(19) -0.004(2) 0.0025(19)
 O4 0.042(3) 0.021(2) 0.021(2) 0.0028(19) -0.004(2) 0.000(2)
 O5 0.039(2) 0.039(2) 0.019(3) 0.000(2) 0.000(2) 0.005(3)
 O6 0.048(3) 0.048(3) 0.050(6) 0.004(3) -0.004(3) 0.004(4)
 Cr1 0.0219(5) 0.0219(5) 0.0226(7) -0.0003(4) 0.0003(4) -0.0002(5)
 Cr2 0.0228(5) 0.0228(5) 0.0246(8) 0.0001(4) -0.0001(4) -0.0003(6)

_geom_special_details
;
 All esds (except the esd in the dihedral angle between two l.s. planes)
 are estimated using the full covariance matrix.  The cell esds are taken
 into account individually in the estimation of esds in distances, angles
 and torsion angles; correlations between esds in cell parameters are only
 used when they are defined by crystal symmetry.  An approximate (isotropic)
 treatment of cell esds is used for estimating esds involving l.s. planes.
;
loop_
  _geom_bond_atom_site_label_1
  _geom_bond_atom_site_label_2
  _geom_bond_distance
  _geom_bond_site_symmetry_2
  _geom_bond_publ_flag
 C1 C2 1.497(10) . ?
 C1 O1 1.279(8) . ?
 C1 O2 1.276(9) . ?
 C2 C3 1.373(11) . ?
 C2 C9 1.372(11) . ?
 C3 H3 0.9500 . ?
 C3 C4 1.407(11) . ?
 C4 H4 0.9500 . ?
 C4 C5 1.391(12) . ?
 C5 H5 0.9500 . ?
 C5 C6 1.395(11) . ?
 C6 C9 1.419(10) . ?
 C6 C8 1.501(11) . ?
 C9 H9 0.9500 . ?
 C8 O3 1.253(9) . ?
 C8 O4 1.257(9) . ?
 O1 Cr1 2.002(5) . ?
 O2 Cr2 2.017(5) . ?
 O3 Cr2 1.993(5) 3_566 ?
 O4 Cr1 2.009(5) 3_566 ?
 O5 H5A 0.87(10) 7 ?
 O5 H5A 0.8722 . ?
 O5 H5B 0.8766 . ?
 O5 H5B 0.88(4) 7 ?
 O5 Cr1 2.265(7) . ?
 O6 H6A 0.9828 . ?
 O6 H6B 0.9793 . ?
 O6 Cr2 2.246(9) . ?
 Cr1 Cr2 2.297(2) . ?

loop_
  _geom_angle_atom_site_label_1
  _geom_angle_atom_site_label_2
  _geom_angle_atom_site_label_3
  _geom_angle
  _geom_angle_site_symmetry_1
  _geom_angle_site_symmetry_3
  _geom_angle_publ_flag
 O1 C1 C2 117.0(6) . . ?
 O1 C1 O2 123.1(6) . . ?
 O2 C1 C2 119.9(6) . . ?
 C3 C2 C1 118.9(7) . . ?
 C3 C2 C9 122.3(7) . . ?
 C9 C2 C1 118.7(7) . . ?
 C2 C3 H3 120.5 . . ?
 C2 C3 C4 118.9(7) . . ?
 C4 C3 H3 120.5 . . ?
 C3 C4 H4 119.7 . . ?
 C5 C4 C3 120.5(7) . . ?
 C5 C4 H4 119.7 . . ?
 C4 C5 H5 120.3 . . ?
 C6 C5 C4 119.3(7) . . ?
 C6 C5 H5 120.3 . . ?
 C5 C6 C9 120.1(7) . . ?
 C5 C6 C8 118.8(7) . . ?
 C9 C6 C8 121.1(7) . . ?
 C2 C9 C6 118.7(7) . . ?
 C2 C9 H9 120.6 . . ?
 C6 C9 H9 120.6 . . ?
 O3 C8 C6 116.3(6) . . ?
 O3 C8 O4 124.2(7) . . ?
 O4 C8 C6 119.5(7) . . ?
 C1 O1 Cr1 121.1(5) . . ?
 C1 O2 Cr2 117.2(4) . . ?
 C8 O3 Cr2 120.0(5) . 3_566 ?
 C8 O4 Cr1 117.9(5) . 3_566 ?
 H5A O5 H5A 88.3 . 7 ?
 H5A O5 H5B 104.1 7 7 ?
 H5A O5 H5B 104.1 . . ?
 H5A O5 H5B 17.2 . 7 ?
 H5B O5 H5A 17.2 . 7 ?
 H5B O5 H5B 118.8 . 7 ?
 Cr1 O5 H5A 109(6) . 7 ?
 Cr1 O5 H5A 109.1 . . ?
 Cr1 O5 H5B 109.3(14) . 7 ?
 Cr1 O5 H5B 109.3 . . ?
 H6A O6 H6B 98.2 . . ?
 Cr2 O6 H6A 115.1 . . ?
 Cr2 O6 H6B 115.6 . . ?
 O1 Cr1 O1 87.2(3) 7 . ?
 O1 Cr1 O4 176.0(2) . 5_546 ?
 O1 Cr1 O4 89.7(2) 7 5_546 ?
 O1 Cr1 O4 176.0(2) 7 4_656 ?
 O1 Cr1 O4 89.7(2) . 4_656 ?
 O1 Cr1 O5 89.4(2) . . ?
 O1 Cr1 O5 89.4(2) 7 . ?
 O1 Cr1 Cr2 87.76(16) . . ?
 O1 Cr1 Cr2 87.76(16) 7 . ?
 O4 Cr1 O4 93.2(3) 5_546 4_656 ?
 O4 Cr1 O5 93.19(19) 5_546 . ?
 O4 Cr1 O5 93.19(19) 4_656 . ?
 O4 Cr1 Cr2 89.46(15) 5_546 . ?
 O4 Cr1 Cr2 89.46(15) 4_656 . ?
 O5 Cr1 Cr2 176.1(2) . . ?
 O2 Cr2 O2 90.3(4) 7 . ?
 O2 Cr2 O6 93.4(2) . . ?
 O2 Cr2 O6 93.4(2) 7 . ?
 O2 Cr2 Cr1 90.78(16) . . ?
 O2 Cr2 Cr1 90.78(16) 7 . ?
 O3 Cr2 O2 179.0(2) 5_546 . ?
 O3 Cr2 O2 90.0(2) 5_546 7 ?
 O3 Cr2 O2 179.0(2) 4_656 7 ?
 O3 Cr2 O2 90.0(2) 4_656 . ?
 O3 Cr2 O3 89.7(3) 5_546 4_656 ?
 O3 Cr2 O6 87.5(2) 4_656 . ?
 O3 Cr2 O6 87.5(2) 5_546 . ?
 O3 Cr2 Cr1 88.23(15) 5_546 . ?
 O3 Cr2 Cr1 88.23(15) 4_656 . ?
 O6 Cr2 Cr1 174.1(2) . . ?

loop_
  _geom_torsion_atom_site_label_1
  _geom_torsion_atom_site_label_2
  _geom_torsion_atom_site_label_3
  _geom_torsion_atom_site_label_4
  _geom_torsion
  _geom_torsion_site_symmetry_1
  _geom_torsion_site_symmetry_2
  _geom_torsion_site_symmetry_3
  _geom_torsion_site_symmetry_4
  _geom_torsion_publ_flag
 C1 C2 C3 C4 -175.2(8) . . . . ?
 C1 C2 C9 C6 178.8(7) . . . . ?
 C2 C1 O1 Cr1 178.7(5) . . . . ?
 C2 C1 O2 Cr2 -177.1(5) . . . . ?
 C2 C3 C4 C5 -3.6(14) . . . . ?
 C3 C2 C9 C6 2.6(12) . . . . ?
 C3 C4 C5 C6 2.5(14) . . . . ?
 C4 C5 C6 C9 1.1(13) . . . . ?
 C4 C5 C6 C8 -177.6(8) . . . . ?
 C5 C6 C9 C2 -3.7(12) . . . . ?
 C5 C6 C8 O3 12.0(11) . . . . ?
 C5 C6 C8 O4 -169.1(7) . . . . ?
 C6 C8 O3 Cr2 173.6(5) . . . 3_566 ?
 C6 C8 O4 Cr1 -175.7(5) . . . 3_566 ?
 C9 C2 C3 C4 1.0(13) . . . . ?
 C9 C6 C8 O3 -166.7(7) . . . . ?
 C9 C6 C8 O4 12.2(11) . . . . ?
 C8 C6 C9 C2 175.0(7) . . . . ?
 O1 C1 C2 C3 -6.8(11) . . . . ?
 O1 C1 C2 C9 176.9(7) . . . . ?
 O1 C1 O2 Cr2 3.8(10) . . . . ?
 O2 C1 C2 C3 174.1(7) . . . . ?
 O2 C1 C2 C9 -2.2(11) . . . . ?
 O2 C1 O1 Cr1 -2.2(10) . . . . ?
 O3 C8 O4 Cr1 3.0(9) . . . 3_566 ?
 O4 C8 O3 Cr2 -5.2(9) . . . 3_566 ?

_smtbx_masks_special_details       ?
loop_
  _smtbx_masks_void_nr
  _smtbx_masks_void_average_x
  _smtbx_masks_void_average_y
  _smtbx_masks_void_average_z
  _smtbx_masks_void_volume
  _smtbx_masks_void_count_electrons
  _smtbx_masks_void_content
 1 0.000 0.000 -0.475 186.3 25.7 '0.4 C4H8'
 2 0.000 0.500 -0.515 313.3 94.0 '1.5 C4H8'
 3 0.500 0.000 -0.869 313.3 95.3 '1.5 C4H8' 
 4 0.500 0.500 -0.257 186.3 25.7 '0.4 C4H8'

_smtbx_masks_void_probe_radius     1.2
_smtbx_masks_void_truncation_radius  1.2
_shelx_res_file
;
TITL shelxt_a.res in P-42(1)m
    kp_112.res
    created by SHELXL-2018/3 at 20:32:17 on 28-Aug-2023
CELL 1.54184 19.2322 19.2322 6.7019 90 90 90
ZERR 8 0.0004 0.0004 0.0002 0 0 0
LATT -1
SYMM -X,-Y,+Z
SYMM +Y,-X,-Z
SYMM -Y,+X,-Z
SYMM 0.5-X,0.5+Y,-Z
SYMM 0.5+X,0.5-Y,-Z
SYMM 0.5-Y,0.5-X,+Z
SYMM 0.5+Y,0.5+X,+Z
SFAC C H Cr O
UNIT 64 48 8 40

L.S. 10
PLAN  5
TEMP -173
CONF
BOND $H
LIST 4
MORE -1
ABIN
fmap 2
acta
MERG 2
TWIN -1 0 0 0 -1 0 0 0 -1 2
OMIT 0 180
OMIT 2 5 0
OMIT 2 3 0
OMIT 2 2 0
OMIT 1 1 0
OMIT 1 2 0
OMIT 0 0 1
REM <olex2.extras>
REM <HklSrc "%.\\KP_112.hkl">
REM </olex2.extras>

WGHT    0.108800    3.009900
BASF   0.43551
FVAR       3.25742
C1    1    0.277828    0.355288    0.657771    11.00000    0.02481    0.02079 =
         0.02800    0.00344   -0.00052    0.00636
C2    1    0.284915    0.422565    0.768332    11.00000    0.03184    0.03053 =
         0.03274   -0.00128   -0.00288   -0.00518
C3    1    0.308454    0.421403    0.961725    11.00000    0.05438    0.02462 =
         0.02906    0.00662   -0.00524   -0.00175
AFIX  43
H3    2    0.323395    0.379086    1.020960    11.00000   -1.20000
AFIX   0
C4    1    0.310088    0.483918    1.070764    11.00000    0.05211    0.02718 =
         0.03075   -0.00402   -0.00827    0.00720
AFIX  43
H4    2    0.323717    0.483385    1.207004    11.00000   -1.20000
AFIX   0
C5    1    0.291911    0.546462    0.980677    11.00000    0.04953    0.03508 =
         0.02679   -0.00610    0.00283    0.00110
AFIX  43
H5    2    0.294859    0.588828    1.053070    11.00000   -1.20000
AFIX   0
C6    1    0.269308    0.546351    0.782943    11.00000    0.03344    0.02923 =
         0.03120   -0.00028    0.00070   -0.00232
C9    1    0.263852    0.482773    0.676671    11.00000    0.03556    0.02520 =
         0.03452   -0.00172   -0.00849    0.00287
AFIX  43
H9    2    0.245956    0.481914    0.544573    11.00000   -1.20000
AFIX   0
C8    1    0.252549    0.614477    0.684942    11.00000    0.01906    0.03754 =
         0.03367   -0.00633    0.00148    0.00814
O1    4    0.300888    0.300665    0.744116    11.00000    0.05070    0.01681 =
         0.03012    0.00042   -0.00518    0.00270
O2    4    0.250575    0.354555    0.484142    11.00000    0.04916    0.01857 =
         0.03055    0.00119   -0.00871   -0.00143
O3    4    0.271448    0.668104    0.776116    11.00000    0.02699    0.02234 =
         0.02989   -0.00014   -0.00375    0.00249
O4    4    0.222215    0.614899    0.518848    11.00000    0.04212    0.02139 =
         0.02064    0.00278   -0.00411   -0.00011
O5    4    0.341673    0.158327    0.888804    10.50000    0.03932    0.03932 =
         0.01880    0.00007   -0.00007    0.00547
AFIX   7
H5A   2    0.308907    0.146409    0.972033    10.50000   -1.50000
H5B   2    0.365544    0.189929    0.953533    10.50000   -1.50000
AFIX   0
O6    4    0.192932    0.307068    0.073146    10.50000    0.04829    0.04829 =
         0.04954    0.00442   -0.00442    0.00443
AFIX   7
H6A   2    0.196122    0.357948    0.063127    10.50000   -1.50000
H6B   2    0.216892    0.295277   -0.051277    10.50000   -1.50000
AFIX   0
CR1   3    0.292861    0.207139    0.615036    10.50000    0.02191    0.02191 =
         0.02263   -0.00031    0.00031   -0.00024
CR2   3    0.238865    0.261135    0.351566    10.50000    0.02277    0.02277 =
         0.02457    0.00012   -0.00012   -0.00032
HKLF 4


REM  shelxt_a.res in P-42(1)m
REM wR2 = 0.1800, GooF = S = 1.078, Restrained GooF = 1.078 for all data
REM R1 = 0.0651 for 2309 Fo > 4sig(Fo) and 0.0674 for all 2438 data
REM 136 parameters refined using 0 restraints

END

WGHT      0.1082      3.3289

REM Highest difference peak  0.865,  deepest hole -0.767,  1-sigma level  0.108
Q1    1   0.2936  0.2064  0.4772  10.50000  0.05    0.86
Q2    1   0.2371  0.2629  0.4921  10.50000  0.05    0.67
Q3    1   0.2389  0.2611  0.2108  10.50000  0.05    0.54
Q4    1   0.2271  0.2729 -0.1643  10.50000  0.05    0.49
Q5    1   0.2900  0.2356  0.6343  11.00000  0.05    0.46
;
_shelx_res_checksum                93545
_shelx_hkl_file
;
   0   0  -1 70007.7 2064.43   2
   0   0   1 69832.4 2062.74   1
   0   0  -2 137.838 145.684   7
   0   0  -2 41.4847 215.002   2
   0   0   2 156.806 171.543   4
   0   0   2 89.4437 246.975   1
   0   0   3 51277.3 3290.07   1
   0   0  -3 53834.2 3330.20   2
   0   0   4 22217.1 1440.86   4
   0   0  -4 9684.67 924.910   7
   0   0   5 879.166 605.681   4
   0   0  -5 15.6319 356.179   7
   0   0   6 5420.22 968.723   9
   0   0   6 3771.26 915.732  22
   0   0  -6 2356.84 697.012  20
   0   0   6 5170.86 947.971  18
   0   0  -7 54440.5 2634.78  20
   0   0   7 92551.5 3367.24  18
   0   0  -8 9443.51 844.991  20
   0   0   8 15678.8 1077.28  18
   0   1   0 32.8046 38.8622   2
  -1   0  -1 1675.27 298.829   1
   0   1   1 1555.26 381.790   1
  -1   0  -1 1850.60 342.526   2
   1   0   1 1696.78 312.260   1
   1   0   1 1725.27 330.587   2
   0   1  -1 1585.50 381.315   2
   0  -1  -1 1689.74 397.922   1
   0   1  -2 4387.28 833.753   2
   0   1   2 6056.88 512.439   4
   0  -1  -2 4170.32 706.635   2
   0   1  -2 2622.47 323.371   7
   0  -1   2 6338.29 511.799   4
   1   0   2 6292.74 516.430   4
   1   0  -2 2834.17 344.545   7
   0  -1  -2 2712.97 338.867   7
   0  -1   2 4056.95 722.261   1
  -1   0  -2 4836.04 773.525   2
  -1   0  -2 2927.38 343.567   7
   0   1   2 3871.43 775.592   1
  -1   0   2 6425.41 518.240   4
  -1   0   2 4383.52 825.721   1
   1   0   2 3886.00 706.933   1
   1   0  -3 19200.3 1058.32   7
  -1   0  -3 28786.8 2367.95   2
   1   0   3 25325.4 2202.59   1
   0  -1  -3 19246.7 1088.95   7
   1   0   3 47435.0 1705.10   4
   0   1   3 46129.5 1692.05   4
   0  -1   3 28421.2 2350.78   1
   0   1  -3 19822.5 1067.22   7
   0  -1   3 47561.3 1706.96   4
  -1   0   3 46321.1 1694.88   4
   1   0  -3 28406.0 2535.45   2
  -1   0  -3 19870.5 1094.86   7
   0   1  -4 24.8973 232.421   7
   0  -1  -4 72.7206 250.360   7
  -1   0   4 462.610 469.906   4
   1   0   4 494.649 451.568   4
  -1   0  -4 231.231 262.303   7
   0   1   4 466.145 423.584   4
   0  -1   4 492.580 428.102   4
   1   0  -4 164.866 273.247   7
   1   0   5 1099.26 570.886   4
   0  -1   5 1055.81 550.973   4
   1   0  -5 143.378 293.148   7
  -1   0   5 1200.82 589.802   4
   0   1   5 952.763 579.397   4
   0  -1  -5 306.305 307.849   7
  -1   0   6-84.7031 532.307   9
   1   0   6 599.997 559.549   9
   0   1   6 535.798 555.533   9
   0  -1   6 499.389 491.277   9
  -1   0   6-64.6954 519.509  22
   0  -1   6 243.599 544.344  22
  -1   0  -6-8.95665 383.458  20
   0   1  -6-135.740 387.801  20
   0   1   6 433.015 601.093  22
   1   0   6 292.983 633.347  22
   0   1   6 455.834 645.056  18
   1   0   6-119.801 542.991  18
  -1   0   6-99.0000 572.250  18
   0  -1   6-280.379 593.002  18
  -1   0  -7 4378.02 878.116  20
   1   0  -7 4620.90 915.862  20
   0  -1  -7 4161.28 905.881  20
   0   1  -7 4252.37 878.744  20
  -1   0   7 19893.2 1902.08  18
   1   0   7 15579.0 1631.83  18
   0   1   7 14964.7 1656.15  18
   0  -1   7 11539.9 1462.99  18
   0   1  -8 1334.98 420.136  20
   1   0  -8 1190.79 400.968  20
  -1   0  -8 1164.54 403.803  20
   0  -1  -8 1396.41 401.902  20
  -1  -1  -8 13257.6 961.231  20
   1   1  -8 12393.7 944.828  20
   1   1  -7 17515.9 1512.16  20
  -1  -1  -7 17245.6 1495.45  20
  -1   1   7 34075.0 2131.66  18
   1  -1   7 32059.2 2027.09  18
  -1   1   6 809.772 616.640   9
  -1  -1  -6 443.941 398.923  20
  -1   1   6 828.446 644.544  22
   1  -1   6 847.998 569.011  22
   1   1  -6 433.965 409.994  20
   1  -1   6 405.458 528.596  18
  -1   1   6 116.413 609.972  18
   1   1  -5-13.8216 345.960   7
   1  -1   5 1230.18 630.762   4
  -1   1   5 1107.29 599.573   4
   1  -1   4 7302.00 859.675   4
  -1   1   4 7164.58 897.811   4
   1   1  -4 2682.03 496.583   7
  -1  -1  -4 3202.64 564.019   7
   1   1  -3 3227.99 449.519   7
   1  -1   3 7628.79 698.353   4
  -1  -1  -3 3459.08 478.281   7
  -1   1   3 7373.52 718.091   4
  -1  -1  -2 639.320 301.460   2
  -1   1   2 605.788 397.163   1
  -1  -1  -2 439.502 184.417   7
   1   1  -2 658.522 410.294   2
   1  -1   2 936.862 251.072   4
   1  -1   2 733.846 316.480   1
  -1   1   2 871.159 252.413   4
   1   1  -2 313.602 157.880   7
  -1  -1  -1 10913.9 900.348   1
  -1  -1  -1 10565.8 585.541   2
  -1   1   1 9540.15 953.478   1
   1  -1   1 11563.7 963.689   2
   1  -1   1 8986.44 544.972   1
  -1   1   0 2604.77 274.589   1
  -1   1  -1 11327.8 958.067   2
   1   1   1 9921.58 855.698   1
  -1   1  -2 437.611 170.039   7
   1  -1  -2 439.993 165.216   7
  -1   1  -2 889.103 432.668   2
   1   1   2 1039.91 263.457   4
   1   1   2 575.570 358.433   1
  -1  -1   2 963.630 251.263   4
  -1  -1   3 4059.21 942.121   1
   1  -1  -3 3803.45 899.158   2
   1   1   3 3279.76 848.545   1
  -1   1  -3 4601.87 1050.00   2
   1  -1  -3 2771.78 437.452   7
  -1  -1   3 7489.19 721.783   4
   1   1   3 6449.29 668.491   4
  -1   1  -3 2954.22 429.562   7
  -1  -1   4 9156.14 981.460   4
   1  -1  -4 3618.70 583.816   7
   1   1   4 8114.57 928.277   4
  -1   1  -4 3546.43 565.099   7
   1  -1  -5 131.674 295.415   7
   1   1   5 614.621 518.122   4
  -1  -1   5 951.373 593.462   4
  -1  -1   6 1078.41 586.826   9
  -1   1  -6 480.082 447.118  20
   1   1   6 867.829 678.315  22
  -1  -1   6 870.530 629.274  22
   1   1   6 404.149 604.269  18
  -1  -1   6 594.782 569.278  18
   1  -1  -7 17197.0 1497.79  20
  -1   1  -7 18269.0 1533.69  20
  -1  -1   7 30316.9 2041.86  22
  -1  -1   7 30870.4 1976.18  18
   1   1   7 32636.2 2088.55  18
   1  -1  -8 13383.3 979.201  20
  -1   1  -8 13207.1 969.779  20
   0  -2   0 995952. 6744.88   2
   0   2   0 999999. 6729.55   2
  -2   0  -1 137219. 2509.51   1
   0  -2   1 132868. 3667.51   2
   0  -2  -1 135207. 3663.54   1
   0   2   1 127578. 3541.56   1
   0   2  -1 135517. 3705.56   2
   0  -2  -2 15711.5 787.920   7
   0   2   2 22076.2 1937.93   1
  -2   0   2 35039.0 1174.82   4
   0  -2  -2 22818.3 1442.63   2
   2   0   2 34315.3 1155.55   4
   2   0  -2 16091.0 770.041   7
   0  -2   2 34755.9 1151.98   4
  -2   0  -2 17323.5 819.555   7
   0   2  -2 25880.6 2108.88   2
   0   2  -2 16160.9 736.996   7
   0   2   2 33885.2 1173.92   4
  -2   0  -2 26102.8 1748.84   2
  -2   0   3 57261.4 1892.47   4
   0   2   3 53785.3 1861.27   4
   0  -2   3 58411.3 1888.67   4
   2   0   3 55324.1 1839.85   4
   2   0  -4 4885.70 682.913   7
   2   0   4 11444.9 1061.97   4
  -2   0   4 11962.2 1119.53   4
   0   2   4 11359.6 1104.25   4
   0  -2  -4 5344.75 724.247   7
   0  -2   4 12532.9 1116.07   4
  -2   0  -4 5077.09 685.423   7
   0   2  -4 4776.64 645.491   7
   2   0  -5 1063.97 431.470   7
   0   2   5 3062.39 750.931   4
   0  -2   5 2727.67 771.322   4
  -2   0   5 3010.10 784.013   4
   0  -2  -5 953.047 446.027   7
   2   0   5 2302.93 699.221   4
  -2   0   6 2519.84 798.050   9
   0   2   6 1839.75 733.569   9
  -2   0   6 1387.06 710.512  22
  -2   0  -6 930.461 522.020  20
   0  -2   6 1600.06 725.557  22
   0   2  -6 1441.93 557.585  20
   0   2   6 2167.43 791.154  22
   2   0   6 1941.17 754.698  22
   0  -2   6 1510.82 669.527  18
   2   0   6 1910.51 753.399  18
   0   2   6 1856.86 739.966  18
  -2   0  -7 19308.1 1598.68  20
   0  -2  -7 18979.6 1572.27  20
   0   2  -7 19367.2 1616.92  20
   2   0  -7 18856.9 1579.40  20
   0  -2   7 31768.5 2033.71  22
   2   0   7 33280.0 2035.25  18
   0   2   7 36021.8 2168.82  18
   0  -2   7 33019.4 2000.53  18
  -2   0   7 34856.3 2091.20  18
   0  -2  -8 9153.48 815.225  20
   2   0  -8 9218.31 823.133  20
   0   2  -8 9049.67 809.916  20
  -2   0  -8 9107.83 802.160  20
  -2   0   8 14972.9 1027.59  18
   0  -2   8 15280.0 984.083  18
  -2  -1  -8 889.625 336.793  20
   1   2  -8 1195.42 366.703  20
   2   1  -8 1084.71 370.530  20
  -1  -2  -8 1218.79 374.291  20
  -1   2   8 4174.38 671.694  18
  -2   1   8 3415.19 606.156  18
   2   1  -7 1914.05 609.008  20
   1   2  -7 2220.52 671.281  20
  -2  -1  -7 1693.70 628.063  20
  -1  -2  -7 2090.89 635.057  20
  -1   2   7 8026.95 1305.77  18
   1  -2   7 5907.17 1069.23  18
   2  -1   7 5320.95 988.155  18
  -2   1   7 6611.00 1165.41  18
  -1   2   6 743.340 577.937   9
  -2   1   6 364.266 543.339   9
  -1  -2  -6 90.8474 388.559  20
   1   2  -6 137.395 361.755  20
  -2   1   6 442.818 576.437  22
   1  -2   6 747.283 575.361  22
  -1   2   6 1103.82 646.876  22
   2   1  -6 282.385 418.282  20
  -2  -1  -6 54.6461 390.367  20
   2  -1   6 690.644 619.823  22
  -1   2   6 185.309 563.773  18
   1  -2   6 706.572 534.641  18
   2  -1   6 73.7213 545.260  18
  -2   1   6 555.616 555.905  18
  -2   1   5 5320.88 959.086   4
  -1   2   5 4782.99 885.287   4
   2   1  -5 1874.38 476.849   7
   1  -2   5 5325.93 935.259   4
  -1  -2  -5 2129.68 561.820   7
   2  -1   5 4281.78 845.528   4
  -1  -2  -4 1358.18 431.373   7
  -1   2   4 2828.82 680.568   4
   1   2  -4 1018.42 341.612   7
   2  -1   4 2494.69 611.087   4
   1  -2   4 2736.45 606.534   4
  -2   1   4 2406.22 615.694   4
  -2  -1  -4 1285.23 401.913   7
   2   1  -4 888.119 353.800   7
  -2   1   3 29585.1 1368.39   4
  -2  -1  -3 13339.1 924.608   7
  -1  -2  -3 12991.8 918.339   7
   1   2  -3 12502.0 834.242   7
  -1   2   3 28751.7 1360.07   4
   1  -2   3 29437.4 1346.47   4
   2  -1   3 29739.9 1343.75   4
   1  -2   2 4727.40 454.614   4
  -1  -2  -2 1879.88 297.081   7
  -2  -1  -2 1994.79 296.002   7
   1  -2   2 2437.64 471.222   1
  -1   2   2 4101.92 444.914   4
  -1  -2  -2 3348.05 771.764   1
  -1   2   2 2564.93 731.183   1
   1   2  -2 2633.00 728.743   2
  -1  -2  -2 2584.84 457.169   2
  -2   1   2 2549.61 708.729   1
   1   2  -2 1862.90 267.403   7
  -2   1   2 3936.71 432.614   4
   2  -1   2 4298.77 432.813   4
   2  -1   2 2391.23 454.678   1
   2  -1   2 2956.51 685.602   2
   2   1  -2 1692.48 267.132   7
   2  -1   1 69075.8 2460.59   2
  -2  -1  -1 64092.0 2181.83   1
  -1  -2  -1 64274.7 2496.94   1
   1  -2   1 67426.0 2632.28   2
   1  -2   0 11872.4 747.824   1
   1   2   0 11475.1 709.019   2
  -1   2   0 12048.4 754.007   1
   2   1   1 65591.7 1596.82   2
  -1   2  -1 65664.8 2610.32   2
   2  -1  -2 3892.06 408.558   3
  -1  -2   2 4222.57 437.074   4
  -2   1  -2 3076.35 690.518   2
   2  -1  -2 1870.34 298.654   7
   1   2   2 2709.40 714.756   1
  -1   2  -2 3097.27 758.105   2
   1  -2  -2 1885.29 288.840   7
   2   1   2 4318.69 463.736   4
  -2  -1   2 4267.74 450.226   4
   1   2   2 4164.43 454.080   4
  -2   1  -2 2011.86 287.598   7
  -1   2  -2 2064.29 287.007   7
   2  -1  -3 15930.3 1927.49   2
   2   1   3 28341.1 1351.26   4
  -1  -2   3 31765.6 1423.61   4
   1   2   3 28495.8 1379.21   4
  -1  -2   3 17011.0 1914.07   1
   2  -1  -3 11458.5 863.143   7
  -2  -1   3 30004.1 1408.86   4
   1  -2  -3 11960.4 884.983   7
  -2   1  -3 19449.1 2061.21   2
  -1   2  -3 13051.7 871.053   7
  -2   1  -3 13380.6 908.859   7
   1   2   4 3296.88 721.274   4
   1  -2  -4 1401.19 446.287   7
  -1  -2   4 2696.79 657.973   4
   2   1   4 2812.48 657.202   4
  -2  -1   4 2659.07 666.523   4
   2  -1  -4 1116.99 400.665   7
   2  -1  -5 2151.71 568.072   7
   1  -2  -5 2447.58 604.415   7
  -2  -1   5 5741.03 980.842   4
  -1  -2   5 5797.39 985.588   4
  -2  -1   6 1326.22 669.566   9
  -1  -2   6 413.894 586.561  22
  -1   2  -6 516.898 470.424  20
  -2   1  -6 440.957 430.333  20
  -2  -1   6 486.868 537.162  22
   2   1   6 610.280 605.888  18
   1   2   6 750.364 652.547  18
  -1   2  -7 2141.60 667.903  20
  -1  -2   7 7555.89 1168.23  22
  -2   1  -7 1761.00 611.332  20
   1  -2  -7 1900.02 649.223  20
   2  -1  -7 1806.89 607.413  20
  -2  -1   7 6631.66 1153.42  22
   1   2   7 7775.41 1226.22  18
   2   1   7 4791.39 985.903  18
  -2  -1   7 5099.10 973.166  18
  -1  -2   7 6551.66 1072.06  18
  -2   1  -8 1156.60 367.585  20
   1  -2  -8 1801.18 430.668  20
  -1   2  -8 1199.53 368.277  20
   2  -1  -8 1506.83 407.898  20
  -2  -1   8 3331.98 593.519  18
  -1  -2   8 3859.78 609.797  18
  -2  -2  -8 7645.24 711.457  20
   2   2  -8 7561.37 721.266  20
   2   2  -7 7479.40 1019.22  20
  -2  -2  -7 6638.90 932.591  20
  -2   2   7 12754.4 1347.85  18
   2  -2   7 12409.0 1261.36  18
  -2   2   6 416.079 546.306   9
   2   2  -6 345.265 352.905  20
  -2  -2  -6 174.894 365.485  20
  -2   2   6 657.855 660.931  22
   2  -2   6 615.477 593.512  22
   2  -2   6 54.8117 507.143  18
  -2   2   6-355.104 690.002  18
  -2   2   5 8203.33 1138.07   4
   2  -2   5 9026.65 1125.03   4
   2  -2   4 87492.6 2785.88   4
  -2   2   4 87707.0 2869.03   4
   2   2  -3 10824.7 776.271   7
  -2  -2  -3 12051.4 889.345   7
  -2   2   3 25504.8 1294.63   4
   2  -2   3 26035.5 1248.25   4
  -2   2   2 11406.9 697.830   4
  -2  -2  -2 8357.35 1144.02   1
   2  -2   2 11868.9 670.179   4
   2  -2   2 8544.80 1232.75   2
   2   2  -2 7665.92 1269.25   2
   2   2  -2 4825.01 413.240   7
  -2   2   2 7350.34 1228.43   1
  -2  -2  -2 5424.45 489.922   7
   2  -2   2 6531.42 601.511   1
  -2  -2  -1 256285. 5093.32   1
   2  -2   1 277434. 5550.60   2
  -2   2   0 235992. 3632.04   1
   2  -2  -2 12339.6 676.326   3
   2   2   2 12266.7 757.196   4
  -2  -2   2 11757.2 727.131   4
   2   2   3 23999.7 1283.96   4
  -2  -2   3 25097.4 1301.20   4
  -2  -2   4 92391.0 2935.09   4
   2   2   4 83451.7 2832.08   4
   2  -2  -5 3794.16 740.738   7
  -2  -2   5 9976.89 1228.73   4
  -2  -2   6 954.065 623.957   9
  -2   2  -6 244.608 412.084  20
  -2  -2   6 452.435 555.002  22
   2   2   6 878.295 680.998  18
  -2   2  -7 6624.28 970.171  20
   2  -2  -7 5832.71 919.629  20
  -2  -2   7 11891.6 1364.14  22
  -2  -2   7 11723.0 1244.89  18
   2   2   7 12124.0 1285.15  18
  -2   2  -8 8063.78 755.457  20
   2  -2  -8 7977.77 761.653  20
   0  -3   0 430.348 182.954   2
   0   3   0 425.753 208.714   2
   0  -3  -1 77996.0 3115.14   1
   0  -3   1 77264.5 3120.72   2
   0  -3   2 11177.3 681.728   4
   0   3   2 11087.6 714.455   4
   0   3  -2 8415.98 1304.69   2
   3   0  -2 11228.3 705.125   3
   3   0   2 7965.31 989.749   2
   3   0   2 11242.3 679.609   4
   0  -3  -2 4889.81 464.303   7
  -3   0   2 10835.3 685.937   4
   0   3   2 6999.02 1199.79   1
   3   0  -2 5700.44 486.459   7
   0   3  -2 5335.47 427.682   7
   0   3   3 28704.3 1402.64   4
   0  -3   3 31863.6 1420.92   4
   3   0   3 29082.2 1361.47   4
   3   0  -3 12688.2 889.299   7
   0  -3  -3 12973.3 928.467   7
  -3   0   3 30663.2 1437.23   4
   0   3  -3 13271.7 850.263   7
   3   0   4 2615.54 592.779   4
   0  -3   4 3333.04 664.439   4
   3   0  -4 1157.03 406.274   7
  -3   0   4 2792.99 647.450   4
   0  -3  -4 1428.54 449.545   7
   0   3   4 3046.22 703.195   4
  -3   0   5 6395.27 1021.76   4
   0  -3   5 6699.42 1018.32   4
   0  -3  -5 2481.00 617.944   7
   3   0  -5 2710.86 619.422   7
   0   3   6 9952.07 1302.35   9
  -3   0   6 9789.61 1300.53   9
   0   3  -6 4469.72 896.640  20
  -3   0   6 8301.02 1218.27  22
   0  -3   6 6350.02 1133.00  22
  -3   0  -6 4864.23 930.460  20
   3   0   6 8663.87 1208.15  18
   0  -3   6 7764.66 1123.50  18
   0   3   6 8183.52 1194.25  18
  -3   0   7 5657.30 982.423   9
   3   0  -7 1555.17 565.794  20
   0   3  -7 1859.89 581.398  20
  -3   0  -7 2179.91 597.844  20
   0  -3   7 5345.00 994.481  22
   0  -3  -7 1508.87 523.528  20
  -3   0   7 6592.70 1136.18  22
  -3   0   7 3925.90 892.344  18
   3   0   7 3156.90 800.179  18
   0  -3   7 3880.55 847.647  18
   0   3   7 4631.72 960.354  18
   0  -3  -8 865.592 334.134  20
   3   0  -8 738.275 308.886  20
  -3   0  -8 312.502 234.397  20
   0   3  -8 662.768 288.532  20
  -3   0   8 1384.85 440.559  18
   3   1  -8 5900.00 641.709  20
  -3  -1  -8 5889.06 624.297  20
  -1  -3  -8 5953.96 630.494  20
   1   3  -8 5478.20 612.402  20
  -3   1   7 8464.37 1120.74   9
   3   1  -7 3823.55 742.278  20
  -1  -3  -7 3592.04 722.943  20
   1   3  -7 4274.39 787.326  20
   1  -3   7 7329.67 1091.36  22
  -3  -1  -7 3578.90 753.686  20
   3  -1   7 5707.89 913.580  18
  -1   3   7 7815.60 1135.01  18
  -3   1   7 7092.21 1051.36  18
   1  -3   7 7074.94 997.646  18
  -1   3   6 1060.80 702.303   9
  -1   3   6 1025.76 584.046  10
  -3   1   6 1201.99 729.490   9
   1  -3   6 1015.95 637.204  22
   1   3  -6 495.155 406.119  20
  -3  -1  -6-2.28404 378.036  20
   3  -1   6 387.351 552.356  22
  -3   1   6 257.488 548.968  22
   3  -1   6 407.773 585.769  18
  -1   3   6 366.730 619.434  18
   1  -3   6 82.3749 522.636  18
  -3   1   5 10957.1 1274.18   4
   3  -1   5 9313.99 1102.53   4
   3   1  -5 4161.31 712.649   7
   1  -3   5 10786.4 1232.94   4
  -1  -3  -5 5066.90 828.806   7
   3  -1   4 22305.3 1445.35   4
  -3   1   4 24102.9 1539.06   4
  -1  -3  -4 10313.7 991.267   7
  -1   3   4 21849.4 1469.36   4
   1  -3   4 24541.7 1494.85   4
   3   1  -4 9050.14 883.110   7
   1   3  -4 9673.33 869.005   7
  -1   3   3 5313.88 638.792   4
   1  -3   3 5896.84 629.292   4
   1   3  -3 2432.70 375.476   7
  -1  -3  -3 2373.52 440.288   7
   3   1  -3 2242.43 390.115   7
   3  -1   3 5498.58 632.131   4
  -3   1   3 5607.67 636.978   4
  -3  -1  -3 2504.22 436.028   7
  -1  -3  -2 6643.65 546.564   2
   1  -3   2 8837.71 1350.90   2
  -3  -1  -2 6490.03 539.476   7
   3  -1   2 10134.2 1253.72   2
  -1   3   2 12750.2 757.595   4
   1   3  -2 5842.22 429.687   7
   3  -1   2 12715.0 708.967   4
  -1  -3  -2 5929.55 512.653   7
  -3   1   2 13137.3 747.309   4
  -1   3   2 9027.38 1379.55   1
   1  -3   2 13428.1 723.577   4
  -1  -3  -2 10286.3 1396.81   1
   3   1  -2 5673.70 465.011   7
  -3  -1  -2 10097.8 1116.61   1
   1   3  -2 9452.90 1431.52   2
   1  -3   1 42500.6 2353.54   2
  -1  -3  -1 41366.9 2269.66   1
   3  -1   1 44558.5 2169.61   2
   1   3   0 5423.74 631.641   2
   1  -3   0 5594.02 663.046   1
  -1  -3   0 5127.09 610.447   2
   1  -3   0 5913.94 744.280   2
   1  -3  -1 40109.2 2288.71   1
  -3  -1   2 13306.1 766.879   4
   1   3   2 13577.2 802.009   4
  -1   3  -2 10626.3 1460.45   2
   1  -3  -2 13585.2 653.136   3
   3  -1  -2 7018.38 557.313   7
   3   1   2 13940.8 784.867   4
   1  -3  -2 6606.87 545.708   7
   3  -1  -2 13717.4 769.701   3
  -3  -1   3 5584.31 663.631   4
   1  -3  -3 2120.83 415.212   7
   3  -1  -3 1834.20 359.132   7
   1   3   3 4923.40 634.420   4
  -1  -3   3 5759.70 661.166   4
   3   1   3 4790.31 621.217   4
   3   1   4 23432.6 1518.81   4
   1  -3  -4 10404.7 1008.30   7
   3  -1  -4 9703.03 948.777   7
  -3  -1   4 25352.5 1589.26   4
  -1  -3   4 25778.1 1570.34   4
   3  -1  -5 4225.00 752.167   7
  -1  -3   5 10901.9 1249.21   4
  -3  -1   5 10684.9 1267.25   4
   1  -3  -5 4668.31 813.998   7
  -3  -1   6 876.371 640.717   9
  -1   3  -6 492.022 479.195  20
  -3  -1   6 537.303 565.214  22
  -3   1  -6 357.712 361.268  20
  -1  -3   6 521.210 597.918  22
   3   1   6 1071.57 722.514  18
   1   3   6 904.259 692.940  18
  -3  -1   7 8395.31 1060.15   9
  -3  -1   7 8821.93 1154.14  22
  -1  -3   7 6844.91 1073.08  22
  -3   1  -7 4764.37 825.016  20
   3  -1  -7 3594.67 720.516  20
  -1   3  -7 4707.08 834.631  20
   1  -3  -7 3573.60 715.956  20
  -1  -3   7 7382.33 998.295  18
   3   1   7 6626.17 984.888  18
   1   3   7 7776.71 1100.13  18
  -3  -1   7 7072.37 1003.60  18
   1  -3  -8 5979.00 648.711  20
   3  -1  -8 6121.59 654.218  20
  -1   3  -8 5931.26 644.955  20
  -3   1  -8 6049.95 638.149  20
   3   2  -8 117.182 194.953  20
   2   3  -8 92.5643 196.192  20
  -3   2   8 666.175 367.127  18
   3   2  -7 1852.70 568.744  20
   2   3  -7 2184.22 597.279  20
  -3  -2  -7 2124.28 580.743  20
  -2  -3  -7 1646.25 514.646  20
   2  -3   7 3483.97 769.380  18
   3  -2   7 2525.38 695.514  18
  -3   2   7 3195.09 823.229  18
  -2   3   7 3728.48 881.371  18
  -2   3   6 2562.21 774.967   9
  -3   2   6 3175.82 892.351   9
  -2   3   6 2914.78 730.724  10
  -2   3   6 2603.74 811.180  22
   2   3  -6 1343.72 531.747  20
  -2  -3  -6 1107.30 531.121  20
   3  -2   6 2666.67 799.995  22
   3   2  -6 1353.68 550.335  20
  -3   2   6 2535.12 794.395  22
  -3  -2  -6 1782.29 598.260  20
   2  -3   6 2632.90 792.857  22
   3  -2   6 2062.48 676.068  18
   2  -3   6 2383.92 686.000  18
  -2   3   6 2185.76 703.941  18
  -3   2   6 2501.04 727.957  18
  -3   2   5 8984.60 1153.08   9
  -2   3   5 8791.39 1169.92   9
   2  -3   5 10843.2 1224.22   4
  -3   2   5 10598.1 1249.93   4
   3  -2   5 9841.60 1141.13   4
  -2   3   5 9842.15 1199.38   4
  -3   2   5 5704.10 922.817  22
  -2   3   5 5950.18 960.829  22
   2   3  -4 505.801 247.379   7
  -3   2   4 1245.33 514.290   4
  -2   3   4 1206.01 535.901   4
   3  -2   4 1692.48 521.601   4
   3   2  -4 703.143 330.396   7
  -3  -2  -4 490.357 299.109   7
   2  -3   4 1446.72 512.636   4
  -2  -3  -4 655.233 367.065   7
   3  -2   3 53344.8 1768.63   4
  -2   3   3 49550.9 1804.16   4
  -3   2   3 52007.8 1825.81   4
  -3  -2  -3 24656.0 1282.80   7
   2  -3   3 54593.8 1789.79   4
  -3  -2  -2 27088.4 2033.16   1
   3  -2   2 27403.0 2208.14   2
   2  -3   2 27149.2 2332.40   2
  -3   2   2 21845.7 2195.96   1
   2  -3   2 36112.0 1149.80   4
  -2   3   2 23217.6 2250.72   1
  -3   2   2 33797.0 1168.69   4
  -2  -3  -2 27398.2 2245.64   1
  -2   3   2 34074.1 1184.18   4
  -3  -2  -2 17350.0 863.785   7
  -2  -3  -2 16117.6 833.905   7
   2  -3   2 17023.6 840.883   1
   2   3  -2 24151.0 2333.45   2
   3   2  -2 15108.2 709.638   7
   3  -2   2 35084.5 1125.35   4
   2   3  -2 15085.2 676.579   7
   3  -2   1 10970.6 1211.72   2
  -2  -3  -1 9718.21 1161.87   1
   3   2  -1 12642.8 611.054   3
   2  -3   1 7539.20 440.507   1
   2  -3   1 10486.0 1225.47   2
   3   2  -1 9258.93 510.850   5
   2   3   0 16428.8 1106.20   2
   2  -3   0 17405.9 1139.86   1
  -2   3   0 17982.3 1172.37   1
   3  -2  -2 34148.1 1181.32   3
  -2   3  -2 26160.4 2293.41   2
   2  -3  -2 17257.6 903.645   7
   2  -3  -2 33363.2 1086.39   3
   3  -2  -2 18356.4 912.545   7
  -2  -3   3 52507.1 1891.69   4
  -3  -2   3 51918.2 1876.46   4
   2  -3  -4 549.441 333.759   7
  -3  -2   4 1422.66 641.736   4
  -2  -3   4 2214.15 636.978   4
   3  -2  -4 709.817 349.643   7
   2  -3  -5 4395.37 787.383   7
  -2  -3   5 12014.2 1314.76   4
  -3  -2   5 11707.9 1292.67   4
   3  -2  -5 4557.76 810.534   7
   2   3   5 6670.74 1088.47  22
   3   2   5 7020.74 1075.26  22
  -3   2  -5 4738.56 832.186  20
  -2   3  -5 5549.56 885.657  20
   2   3   5 7523.41 1044.11  18
   3   2   5 8553.45 1132.17  18
  -3  -2   6 3602.84 839.129   9
  -3   2  -6 1795.74 627.637  20
  -2  -3   6 2520.13 772.803  22
  -2   3  -6 1940.08 660.198  20
  -3  -2   6 1881.12 743.208  22
   2   3   6 3509.72 895.215  18
   3   2   6 3524.64 902.358  18
  -3  -2   7 4698.30 814.233   9
  -2  -3   7 4903.55 923.071  22
  -3  -2   7 3858.33 901.605  22
  -2   3  -7 2282.00 638.487  20
  -3   2  -7 1859.38 613.785  20
   3  -2  -7 2040.71 604.469  20
   2  -3  -7 1767.94 549.954  20
   2   3   7 3117.36 790.223  18
  -3  -2   7 3924.98 836.689  18
  -2  -3   7 3349.11 766.822  18
   3   2   7 3466.34 823.073  18
  -3   2  -8 284.997 234.751  20
  -2   3  -8 300.853 241.916  20
   2  -3  -8 467.162 271.865  20
   3  -2  -8 428.933 273.394  20
  -3  -2   8 933.076 378.808  18
  -3   3   8 4094.67 547.338  18
   3   3  -7 814.585 415.090  20
  -3  -3  -7 1132.87 443.812  20
  -3   3   7 2025.15 723.386  18
   3  -3   7 1631.33 567.867  18
  -3   3   6 4251.36 910.432   9
   3  -3   6 4066.85 858.987  22
  -3   3   6 3992.92 909.808  22
  -3  -3  -6 2144.64 621.316  20
   3   3  -6 1889.28 618.446  20
  -3   3   6 2950.92 786.206  18
   3  -3   6 3123.56 769.830  18
  -3   3   5 16862.0 1600.94   9
  -3   3   5 20716.6 1670.68   4
   3  -3   5 20224.1 1596.77   4
   3  -3   4 45320.7 1990.33   4
  -3   3   4 45018.8 2089.61   4
  -3  -3  -4 21124.0 1428.31   7
  -3  -3  -3 1020.54 339.620   7
   3   3  -3 979.544 261.180   7
  -3   3   3 2245.09 479.643   4
   3  -3   3 2049.88 400.441   4
   3  -3   2 91228.7 4348.50   2
   3  -3   2 113802. 2000.79   4
  -3   3   2 108252. 2114.61   4
  -3  -3  -2 90156.1 4081.41   1
   3  -3   1 38974.7 2466.65   2
  -3   3   1 28590.1 2112.45   1
   3   3  -1 34053.9 1046.14   5
  -3  -3  -1 22658.2 753.646   7
  -3   3   0 52108.2 2177.98   1
   3  -3  -2 119724. 2181.53   3
   3  -3  -2 63805.0 1760.27   7
   3  -3  -3 873.047 314.828   7
  -3  -3   3 2599.83 532.389   4
  -3  -3   4 50460.4 2263.48   4
   3  -3  -4 18694.2 1350.56   7
  -3  -3   5 21544.6 1738.42   4
   3  -3  -5 8536.10 1065.70   7
  -3   3  -5 10420.3 1202.03  20
   3   3   5 16759.5 1541.74  18
  -3  -3   6 4248.51 865.669   9
  -3  -3   6 2754.77 792.054  22
  -3   3  -6 2525.33 742.759  20
   3   3   6 3940.62 934.749  18
  -3   3  -7 1456.53 563.155  20
  -3  -3   7 3380.72 803.051  22
   3  -3  -7 1431.32 523.195  20
  -3  -3   7 2379.71 682.471  18
   3   3   7 2999.83 760.879  18
   3  -3  -8 2900.09 457.317  20
  -3   3  -8 2415.89 429.940  20
   0  -4   0 603180. 7574.55   2
   0  -4   1 101566. 3938.76   2
   0   4  -1 86983.4 1589.52   5
   0   4   1 120235. 1910.95   6
   0  -4  -1 103469. 3972.82   1
   4   0   2 34453.7 2136.57   2
  -4   0   2 42018.6 1353.61   4
   4   0  -2 22309.2 973.599   7
   0  -4  -2 19759.9 947.129   7
   0   4  -2 31991.6 2699.87   2
  -4   0  -2 31461.1 1651.42   1
   0   4   2 28312.7 2536.70   1
   4   0  -2 44194.3 1446.65   3
   0  -4  -2 31950.9 2671.44   1
  -4   0   3 103500. 2617.88   4
   4   0   3 96846.8 2463.74   4
   0  -4   3 101330. 2555.00   4
   0   4   3 93320.4 2545.06   4
   0  -4  -4 6160.10 804.999   7
   0  -4   4 15695.0 1241.42   4
  -4   0   4 15181.8 1247.57   4
   4   0  -4 5644.67 736.050   7
   0   4   5 6417.50 1007.00   9
  -4   0   5 6603.60 1013.78   9
   0   4   5 6141.79 980.519  10
   0  -4   5 8832.29 1152.44   4
   4   0  -5 3731.79 693.339   7
   0  -4  -5 3669.47 748.631   7
  -4   0   5 9460.52 1196.31   4
  -4   0  -5 3923.20 763.481  20
  -4   0   5 3692.12 711.486  22
   0   4   5 5351.87 1016.25  22
   0   4  -5 3096.32 679.221  20
   4   0   5 6529.74 1001.80  18
   0   4   5 6419.78 1006.18  18
   0   4   6 4901.29 931.770  10
  -4   0   6 4956.85 1029.46   9
  -4   0  -6 2347.83 698.641  20
   0  -4   6 3288.42 908.667  22
   0   4  -6 2004.57 655.198  20
  -4   0   6 3193.18 867.580  22
   0  -4   6 3593.19 805.484  18
   0   4   6 4695.78 987.235  18
   4   0   6 4176.02 911.131  18
  -4   0   7 17964.4 1487.83   9
   0  -4  -7 8963.53 1077.88  20
   0   4  -7 10402.8 1159.81  20
   4   0  -7 8997.07 1074.52  20
  -4   0  -7 10429.6 1151.26  20
  -4   0   7 16675.7 1513.37  22
   0  -4   7 15696.9 1427.01  22
  -4   0   7 17433.1 1480.82  18
   0   4   7 16570.6 1478.05  18
   4   0   7 16399.4 1407.43  18
   0  -4   7 15578.2 1340.95  18
   4   0  -8 818.361 294.182  20
   0   4  -8 777.757 276.054  20
  -4   1   8 3770.18 537.710  18
  -4   1   7 1750.06 693.175   9
   1  -4   7 2159.23 711.542  22
   1   4  -7 458.713 415.823  20
  -4  -1  -7 512.517 434.536  20
   4   1  -7 168.504 332.003  20
  -1  -4  -7 460.487 402.754  20
  -4   1   7 883.763 629.707  18
   1  -4   7 1825.32 631.103  18
   4  -1   7 212.859 483.870  18
  -1   4   7 2425.47 833.994  18
  -4   1   6 8005.35 1228.69   9
  -1   4   6 6018.07 1014.23  10
  -1   4   6 6528.59 1116.63   9
   1   4  -6 3642.61 782.634  20
   1  -4   6 5376.70 978.655  22
  -4   1   6 4440.43 998.186  22
  -4  -1  -6 3536.31 813.108  20
  -1   4   6 6392.53 1064.20  18
   4  -1   6 6054.86 1037.93  18
   1  -4   6 5736.43 923.977  18
  -4   1   5 10456.5 1230.88   9
  -1   4   5 9258.29 1193.26   9
  -1   4   5 8880.24 1112.44  10
  -4   1   5 13180.0 1382.25   4
   1  -4   5 12568.7 1310.33   4
  -1  -4  -5 5694.22 898.150   7
   4   1  -5 4880.74 752.664   7
  -1   4   5 8232.46 1158.21  22
   1  -4   5 7491.04 1037.35  22
  -4  -1  -5 5122.87 865.987  20
   1   4  -5 5272.47 894.334  20
  -4   1   5 7344.11 1015.33  22
  -1   4   5 9655.16 1195.10  18
   4  -1   5 10060.2 1154.11  18
  -4   1   4 14420.5 1228.43   4
  -1   4   4 13556.1 1231.09   4
  -1  -4  -4 6745.20 840.590   7
   1  -4   4 14299.4 1195.22   4
   4  -1   4 12930.8 1106.57   4
   4   1  -4 5722.52 726.815   7
   4  -1   3 5408.16 596.096   4
  -1  -4  -3 2278.53 419.476   7
   1  -4   3 6489.13 691.597   4
  -4   1   3 6307.32 685.624   4
   4   1  -3 2571.40 422.962   7
  -1   4   3 5816.36 694.072   4
   4   1  -2 7213.22 621.990   3
   4   1  -2 3665.09 387.759   7
  -1  -4  -2 3181.05 398.968   7
  -4   1   2 6919.95 553.852   4
   1  -4   2 7672.69 573.574   4
   4  -1   2 7376.24 553.628   4
  -4  -1  -2 5703.44 857.080   1
   1  -4   2 5528.08 1158.68   2
  -1  -4  -2 5637.59 1146.86   1
  -1   4   2 7518.79 613.564   4
  -1   4   2 4915.17 1111.56   1
   4  -1   2 6293.54 1023.69   2
   1  -4   1 79601.6 3523.79   2
   1   4  -1 67395.8 1455.77   5
  -1  -4  -1 75124.0 3396.20   1
   4   1  -1 67624.7 1312.49   5
  -1  -4  -1 62907.7 1417.59   2
  -1  -4   0 73504.2 2556.09   2
   1  -4   0 77654.6 2789.55   1
   1   4   0 77038.1 2619.94   2
   1  -4  -1 75503.2 3421.14   1
  -1   4  -1 73142.0 1502.38   6
   4  -1  -2 7739.05 631.264   3
   4   1   2 5744.48 771.406   2
  -4  -1   2 6792.27 585.919   4
   1  -4  -2 6888.18 469.732   3
   4  -1  -2 3940.44 452.940   7
  -1   4  -2 5528.00 1132.56   2
   1  -4  -2 3499.93 433.099   7
   4  -1  -3 2489.90 433.674   7
  -4  -1   3 6489.51 722.692   4
  -1  -4   3 6087.94 696.360   4
   1  -4  -3 2672.78 474.448   7
  -4  -1   4 14967.6 1255.50   4
  -1  -4   4 16654.7 1304.34   4
   4  -1  -4 5535.46 731.983   7
   1  -4  -4 6080.33 815.218   7
  -4  -1   5 9802.88 1167.41   9
   1   4   5 9551.25 1224.72   9
   1   4   5 8848.92 1153.17  10
  -1  -4   5 13552.2 1389.83   4
   4  -1  -5 5253.37 822.200   7
  -4  -1   5 12570.0 1356.64   4
   1  -4  -5 5034.12 862.842   7
  -4   1  -5 5278.23 896.691  20
   4   1   5 8254.18 1134.12  22
  -1   4  -5 5338.53 890.675  20
   4   1   5 9887.63 1171.85  18
   1   4   5 9550.05 1175.33  18
  -4  -1   6 7429.69 1123.70   9
  -1   4  -6 4230.17 855.327  20
  -1  -4   6 5261.39 1036.17  22
  -4   1  -6 4248.12 869.386  20
  -4  -1   6 5186.71 1012.69  22
   4   1   6 6954.50 1111.35  18
   1   4   6 6514.70 1105.61  18
  -4  -1   7 1296.12 592.202   9
  -1  -4   7 2169.99 729.239  22
  -4   1  -7 588.109 412.221  20
  -4  -1   7 1727.73 741.570  22
  -1   4  -7 987.980 513.706  20
   4  -1  -7 3.07574 352.822  20
   1  -4  -7 326.855 378.421  20
   1   4   7 1343.40 754.288  18
  -4  -1   7 620.175 584.386  18
   4   1   7 421.796 561.651  18
  -1  -4   7 1612.43 687.755  18
  -1   4  -8 2731.88 444.004  20
   1  -4  -8 2182.60 402.367  20
   4  -1  -8 2115.24 402.865  20
  -4   2   8 1751.07 405.547  18
  -4   2   7 8439.46 1121.94   9
  -2  -4  -7 3837.27 726.652  20
   4   2  -7 3413.88 682.754  20
  -4  -2  -7 4118.07 724.310  20
   2   4  -7 3920.23 741.071  20
  -4   2   7 7283.10 1029.05  18
  -2   4   7 8219.55 1073.20  18
   2  -4   7 7313.74 929.366  18
   4  -2   7 6502.39 893.787  18
  -2   4   6 2312.88 712.938  10
  -4   2   6 3061.69 888.275   9
  -2   4   6 1966.33 747.861   9
  -4   2   6 1433.94 644.310  22
  -2  -4  -6 545.988 444.353  20
   2   4  -6 943.465 507.200  20
   4  -2   6 1775.22 656.619  22
  -4  -2  -6 931.429 460.175  20
   4   2  -6 771.027 481.640  20
   2  -4   6 2425.90 711.809  22
  -2   4   6 1226.62 656.355  18
   4  -2   6 1436.57 601.888  18
   2  -4   6 1416.07 547.469  18
  -4   2   5 13882.5 1454.17   9
  -2  -4  -5 7631.94 1023.64   7
  -2   4   5 11169.4 1243.24  10
  -2   4   5 14116.3 1476.54   9
  -4   2   5 18564.6 1609.07   4
   2  -4   5 18166.1 1518.85   4
   2   4  -5 7081.51 1004.43  20
  -4   2   5 10250.6 1204.96  22
   2  -4   5 9926.56 1131.17  22
  -2   4   5 9687.57 1225.99  22
  -4  -2  -5 7020.79 997.532  20
   4  -2   5 12708.5 1266.28  18
   4  -2   4 68604.7 2442.91   4
   2  -4   4 73766.7 2550.09   4
  -2   4   4 68543.6 2590.99   4
  -4   2   4 73759.7 2665.10   4
  -4   2   3 77410.7 2242.15   4
   4  -2   3 74180.2 2082.69   4
  -2   4   3 71447.2 2205.03   4
   2  -4   3 78042.2 2156.94   4
  -4  -2  -2 13348.0 1455.31   1
   2   4  -2 6353.95 429.314   7
   4  -2   2 13733.9 1632.43   2
  -2  -4  -2 6886.20 563.309   7
   2  -4   2 11318.5 1645.13   2
  -2   4   2 15870.8 850.769   4
   4   2  -2 6650.41 487.536   7
  -4   2   2 16081.5 826.859   4
   2  -4   2 15875.9 782.633   4
  -2  -4  -2 12010.5 1660.88   1
   4  -2   2 15998.5 767.912   4
   2   4  -1 4331.04 874.771   2
   4   2  -1 4629.46 398.841   5
   2  -4   1 4089.21 498.608   1
   4   2  -1 6378.08 492.499   3
  -2  -4  -1 5291.44 977.609   1
   2  -4   1 5378.01 984.780   2
  -2   4   1 4381.25 904.161   1
   2   4   0 11810.1 1084.29   2
   2  -4   0 12165.0 1133.13   1
  -2   4   0 14454.5 641.586   6
   2  -4  -1 5229.76 979.801   1
   2   4   1 6111.27 421.309   6
  -2   4  -1 4768.35 402.013   6
   4  -2  -2 17613.3 925.250   3
   2  -4  -2 16514.8 768.407   3
  -2  -4   3 75946.2 2316.76   4
  -4  -2   3 74321.9 2290.59   4
  -2  -4   4 76168.1 2751.76   4
  -4  -2   4 76015.7 2761.19   4
  -4  -2   5 12889.3 1351.53   9
   2   4   5 12552.4 1344.78  10
   4  -2  -5 7641.28 1008.81   7
  -2  -4   5 18985.2 1632.48   4
   2  -4  -5 7173.62 1032.24   7
  -4  -2   5 19268.5 1655.25   4
  -4   2  -5 8331.92 1100.93  20
  -2   4  -5 7654.28 1068.98  20
   2   4   5 12954.0 1368.56  18
   4   2   5 13928.1 1394.20  18
  -4  -2   6 2602.57 775.653   9
  -2   4  -6 830.773 518.103  20
  -4  -2   6 1055.31 617.937  22
  -4   2  -6 932.911 504.232  20
  -2  -4   6 1025.65 615.164  22
   4   2   6 2211.82 820.520  18
   2   4   6 2180.30 828.936  18
  -4  -2   7 7921.14 972.491   9
   2  -4  -7 3852.15 732.370  20
  -4   2  -7 4209.41 770.347  20
  -2  -4   7 6295.11 1028.40  22
   4  -2  -7 3983.00 754.381  20
  -4  -2   7 7122.40 1053.82  22
  -2   4  -7 4670.67 828.091  20
  -4  -2   7 6536.46 947.215  18
  -2  -4   7 6644.92 938.117  18
   2   4   7 7534.07 1058.43  18
  -2   4  -8 1203.26 329.689  20
   4  -2  -8 1270.49 321.253  20
  -4   3   7 1490.31 683.111   9
  -4  -3  -7 491.961 335.259  20
   3   4  -7 358.266 352.610  20
  -3  -4  -7-103.690 341.302  20
   4   3  -7 256.716 321.538  20
  -4   3   7 698.415 571.806  18
  -3   4   7 971.047 550.062  18
   4  -3   7 541.461 458.666  18
  -3   4   6 4833.20 1000.14   9
  -4   3   6 5895.08 1089.23   9
  -3   4   6 5919.51 972.302  10
  -3  -4  -6 2258.77 597.866  20
   3  -4   6 4769.72 887.546  22
   4   3  -6 2254.08 628.017  20
  -4   3   6 4719.00 968.913  22
  -4  -3  -6 2751.57 631.471  20
   4  -3   6 5223.81 922.606  22
   3   4  -6 2745.54 688.323  20
   4  -3   6 4500.38 810.497  18
   3  -4   6 4563.92 831.532  18
  -3   4   6 3890.47 827.390  18
  -4   3   6 3803.35 818.217  18
  -3   4   5 15441.6 1521.83   9
  -4   3   5 15169.6 1506.69   9
  -3   4   5 11131.7 1238.81  10
  -4   3   5 11378.4 1188.46  10
   4  -3   5 17083.4 1424.54   4
  -4   3   5 17641.9 1534.86   4
   3  -4   5 18470.8 1498.71   4
   4  -3   5 10351.3 1163.07  22
  -4   3   5 10564.3 1263.88  22
  -3   4   5 9721.05 1200.21  22
   3  -4   5 9818.84 1129.60  22
  -4  -3  -5 8107.42 1051.15  20
   3   4  -5 8034.15 1073.55  20
   4  -3   5 12689.6 1229.12  18
  -4   3   4 8314.65 980.441   4
  -3   4   4 7581.61 934.145   4
   4  -3   4 8086.22 915.850   4
   3  -4   4 7995.57 893.119   4
   3  -4   3 6884.86 654.064   4
  -3  -4  -3 3295.71 511.346   7
   4   3  -3 2733.15 395.736   7
  -4   3   3 6640.09 693.134   4
  -3   4   3 6650.94 698.700   4
   4  -3   3 6509.36 661.218   4
  -4  -3  -3 2930.55 472.759   7
  -4   3   2 48363.1 1424.93   4
   3  -4   2 41581.4 3170.94   2
   3  -4   2 51147.7 1352.22   4
  -3  -4  -2 39958.2 2958.58   1
   4  -3   2 42030.4 3066.00   2
  -3  -4  -2 23898.5 1041.79   7
   4  -3   2 49496.5 1307.21   4
  -4  -3  -2 41578.5 2826.92   1
  -3   4   2 50028.6 1466.84   4
  -4  -3  -2 26387.9 1111.98   7
   4   3  -1 3288.29 372.839   5
   3  -4   1 3074.67 793.479   2
  -4   3   1 2417.19 683.269   1
  -3  -4  -1 1987.09 245.955   7
   3   4  -1 2762.21 751.820   2
  -3   4   1 2797.28 754.903   1
   4   3  -1 4119.98 417.727   3
   3   4  -1 3128.78 369.464   5
   4  -3   1 3515.65 823.492   2
   3   4   0 33425.6 1891.20   2
  -4   3   0 32862.5 1835.19   1
  -3   4   0 37687.0 2005.55   1
  -3   4  -1 3038.80 325.836   6
   3   4   1 4616.96 464.566   5
   4   3   1 4728.98 479.762   5
   3   4   1 3546.80 318.328   6
   3  -4  -2 50346.9 1435.01   3
   4  -3  -2 51547.5 1557.63   3
  -4  -3   3 6122.92 746.954   4
   3  -4  -3 2855.09 489.814   7
  -3  -4   3 7016.11 784.476   4
   4  -3  -3 6176.16 712.239   3
   4  -3  -3 2615.77 483.588   7
  -4  -3   4 9795.64 1124.98   4
  -3  -4   4 9095.21 1080.35   4
   3  -4  -4 3521.14 651.693   7
   4  -3  -4 3373.52 632.734   7
   3   4   5 13913.2 1428.49  10
  -4  -3   5 13026.6 1295.44   9
   3  -4  -5 7804.86 1040.51   7
   4  -3  -5 7911.26 1039.37   7
  -4  -3   5 20247.8 1691.84   4
  -3  -4   5 19670.9 1679.15   4
  -3   4  -5 8765.07 1126.94  20
  -4   3  -5 8933.91 1147.91  20
   4   3   5 14483.3 1446.52  18
   3   4   5 14442.3 1435.42  18
  -4  -3   6 6844.07 1054.63   9
  -4  -3   6 4528.57 944.679  22
  -3  -4   6 4623.56 977.355  22
  -3   4  -6 4171.00 859.871  20
  -4   3  -6 3645.58 856.982  20
   4   3   6 6235.50 1102.71  18
   3   4   6 6283.80 1097.32  18
   3  -4  -7 615.205 401.438  20
  -4   3  -7 449.590 396.181  20
  -3   4  -7 488.238 440.388  20
   4  -3  -7-109.945 367.874  20
  -3  -4   7 1221.21 633.658  22
  -4  -3   7 1842.18 664.769  22
  -4  -3   7 397.178 546.226  18
  -3  -4   7 1054.48 575.899  18
  -4  -4  -7 1980.13 525.785  20
   4   4  -7 1963.90 530.360  20
  -4   4   7 2694.02 696.300  18
  -4   4   6 7266.23 1030.77  10
  -4   4   6 6515.84 1103.74   9
   4  -4   6 5481.27 958.744  22
  -4  -4  -6 3152.79 674.081  20
   4   4  -6 3164.55 729.028  20
  -4   4   6 4251.54 838.635  18
  -4   4   5 13094.1 1429.18   9
  -4   4   5 10001.2 1149.45  10
  -4   4   5 9946.19 1211.91  22
  -4   4   4 108969. 3257.95   4
   4  -4   4 109859. 3042.69   4
  -4   4   3 126279. 2902.73   4
   4  -4   3 130643. 2730.48   4
  -4  -4  -2 33722.5 2770.24   1
   4  -4   2 35937.3 3038.37   2
  -4   4   2 40731.7 1321.67   4
   4  -4   2 41308.2 1186.88   4
   4   4  -1 11548.4 714.425   5
   4  -4   1 11911.3 1585.22   2
  -4   4   1 8731.60 1344.96   1
  -4   4   0 10270.4 562.664   6
  -4   4   0 8726.48 1022.02   1
   4   4   1 16156.5 864.790   5
  -4   4  -1 11123.6 590.179   6
   4  -4  -2 44900.5 1464.23   3
   4   4   2 34912.3 1087.87   6
  -4  -4   3 130542. 3201.27   4
   4  -4  -3 127952. 2869.30   3
   4  -4  -4 45410.6 2186.63   7
  -4  -4   4 117017. 3512.83   4
  -4  -4   5 11494.8 1210.06   9
   4  -4  -5 7084.58 1007.53   7
  -4   4  -5 7640.40 1094.15  20
   4   4   5 11470.6 1327.19  18
  -4   4  -6 4518.09 895.365  20
  -4  -4   6 5042.41 1009.98  22
   4   4   6 6322.81 1109.73  18
  -4   4  -7 2040.20 596.044  20
  -4  -4   7 2442.57 756.204  22
  -4  -4   7 2503.76 665.557  18
   0   5   0 57.2862 123.315   5
   0  -5   0 181.508 226.573   2
   0  -5  -1 159611. 5381.75   1
   0   5  -1 151678. 2379.11   6
   0   5   1 203927. 2491.44   5
   0  -5   1 155988. 5282.62   2
   0  -5  -1 158565. 3534.19   2
   0   5  -1 159214. 5327.62   2
   0   5  -1 136002. 2145.50   5
   0   5   1 180543. 2564.20   6
   0  -5  -2 46717.5 3458.68   1
   5   0  -2 67787.9 1869.19   3
  -5   0   2 61060.8 1682.55   4
   5   0   2 51623.0 2794.49   2
   0  -5  -3 13374.3 997.968   7
  -5   0   3 32531.2 1531.89   4
   0  -5   3 32083.8 1485.31   4
   0  -5   4 4309.15 749.995   4
   0  -5  -4 1794.24 483.455   7
   5   0  -4 1502.77 436.279   7
  -5   0   4 4994.77 789.254   4
   0   5   5 1890.54 694.689  10
   0   5   5 1858.39 666.719   9
  -5   0   5 1845.23 617.694   9
   0  -5  -5 1370.26 528.943   7
   0  -5   5 3238.88 797.172   4
   5   0  -5 934.113 428.662   7
  -5   0   5 3297.89 833.602   4
   0   5  -5 1163.10 484.117  20
  -5   0   5 770.466 419.742  22
  -5   0  -5 962.495 474.798  20
   5   0   5 2426.60 694.180  18
   0   5   5 1835.30 647.174  18
   0   5   6 26116.5 1994.95  10
  -5   0   6 32505.4 2228.72   9
   0  -5   6 24900.2 1922.23  22
  -5   0  -6 17579.4 1632.79  20
   0   5  -6 16759.1 1609.18  20
  -5   0   6 25506.0 1974.72  22
   0   5   6 27121.7 2034.42  18
   0  -5   6 25850.4 1828.63  18
   5   0   6 27806.2 2019.19  18
  -5   0   7 3077.17 755.444   9
   0   5  -7 1661.63 543.835  20
  -5   0   7 3448.79 783.980  22
  -5   0  -7 1920.16 552.160  20
   0  -5  -7 1747.30 541.527  20
   5   0  -7 1457.32 514.842  20
   0  -5   7 3137.57 762.705  22
  -5   0   7 2617.60 725.447  18
   0   5   7 2898.48 751.381  18
   0  -5   7 3252.95 691.732  18
  -5   1   7 1137.42 610.960   9
  -1  -5  -7 597.999 385.230  20
  -5  -1  -7 540.374 400.282  20
   1   5  -7 872.752 433.818  20
   1  -5   7 1362.57 579.872  22
   5   1  -7-83.6643 346.443  20
  -1   5   7 763.833 592.988  18
  -5   1   7 580.873 516.746  18
   1  -5   7 1082.09 539.123  18
  -1   5   6 2202.16 773.504  10
  -5   1   6 3367.41 947.851   9
  -5   1   6 1551.07 697.977  22
  -5  -1  -6 1039.51 483.498  20
   1   5  -6 1264.17 570.948  20
   1  -5   6 1898.49 707.381  22
  -1   5   6 3397.34 978.591  18
   5  -1   6 2378.87 792.485  18
   1  -5   6 1767.53 628.893  18
  -1   5   5 12638.5 1374.28   9
  -5   1   5 12448.5 1365.70   9
  -1   5   5 10511.3 1240.45  10
  -5   1   5 17017.0 1535.95   4
  -1  -5  -5 7351.70 1022.12   7
   1  -5   5 16894.1 1490.07   4
   1   5  -5 7735.74 1057.97  20
   5  -1   5 8766.70 1079.99  22
  -5   1   5 9092.13 1135.15  22
  -5  -1  -5 6983.48 982.096  20
  -1   5   5 12225.9 1297.73  18
   5  -1   5 12050.3 1272.47  18
  -5   1   4 23396.6 1523.61   4
  -1  -5  -4 9900.55 1020.62   7
   5   1  -4 8435.78 875.266   7
   1  -5   4 23888.6 1504.24   4
  -5   1   3 8222.15 792.965   4
   1  -5   3 8258.64 773.365   4
   5   1  -3 2787.01 429.029   7
  -1  -5  -3 3084.24 490.290   7
  -1  -5  -2 11667.1 1731.81   1
   5  -1   2 13007.5 1544.50   2
   1  -5   2 10727.4 1705.21   2
   1  -5   2 15432.8 827.570   4
  -5   1   2 15274.0 826.961   4
   5   1  -2 8177.53 595.785   7
  -1  -5  -2 6905.19 585.071   7
  -5  -1  -2 12007.5 1252.16   1
   5   1  -2 15591.4 920.854   3
  -1   5   1 104066. 1641.72   5
  -1  -5  -1 83323.4 3923.53   1
   1   5  -1 78119.0 3731.85   2
   5   1  -1 102103. 1940.80   3
   1  -5   1 86597.7 3984.24   2
  -1  -5  -1 72741.4 1989.81   2
  -1   5   1 94407.4 1900.67   6
   5   1  -1 75888.6 1468.99   5
   1   5  -1 74699.2 1655.58   5
   1   5   0 152369. 4189.83   2
  -1  -5   0 145463. 4093.09   2
   1  -5   0 150783. 4422.61   1
   1   5   0 172417. 2251.56   5
   1  -5   0 160846. 4704.95   2
   1   5   0 166386. 2269.67   6
   1  -5  -1 80768.1 3853.18   1
  -1   5  -1 80300.8 1722.85   6
  -1   5  -1 84718.7 3963.25   2
   1  -5  -2 11271.1 1755.93   1
   5   1   2 13261.8 1276.85   2
   1  -5  -2 8308.11 663.452   7
   5  -1  -2 17302.2 967.346   3
   1  -5  -2 15693.1 673.926   3
  -5  -1   3 7969.58 795.070   4
   5  -1  -3 3660.65 536.470   7
   1  -5  -3 3475.30 527.251   7
  -1  -5   3 8490.33 810.596   4
   5  -1  -3 8061.93 844.385   3
  -1  -5   4 25915.2 1641.59   4
   5  -1  -4 8970.23 947.018   7
  -5  -1   4 23868.9 1596.09   4
   1  -5  -4 10084.1 1034.89   7
   1   5   5 12954.9 1420.77   9
   1   5   5 11217.5 1290.43  10
  -5  -1   5 11868.4 1277.98   9
  -1  -5   5 16440.1 1504.78   4
   1  -5  -5 6730.66 996.271   7
   5  -1  -5 6477.51 926.596   7
  -5  -1   5 16437.9 1548.07   4
  -5   1  -5 7333.38 1047.71  20
  -1   5  -5 7778.64 1074.71  20
   1   5   5 12037.5 1318.66  18
   5   1   5 11697.9 1291.61  18
  -5  -1   6 2383.27 771.620   9
  -5   1  -6 1004.87 515.754  20
  -5  -1   6 1985.30 716.482  22
  -1  -5   6 2272.24 743.125  22
  -1   5  -6 1286.52 592.463  20
   1   5   6 2704.52 889.015  18
   5   1   6 2858.70 904.283  18
  -5  -1   7 1157.87 576.409   9
   1  -5  -7 136.694 324.238  20
  -5   1  -7 240.248 330.154  20
  -1  -5   7 1295.12 597.747  22
  -1   5  -7 297.008 359.875  20
   5  -1  -7 386.781 348.329  20
  -5  -1   7 1634.06 682.813  22
  -1  -5   7 1361.20 563.418  18
  -5  -1   7 837.339 592.569  18
   1   5   7 1008.84 628.238  18
  -5   2   7 5180.69 922.461   9
  -2  -5  -7 2082.06 553.393  20
   2   5  -7 2592.61 603.279  20
  -5  -2  -7 1980.09 545.167  20
   5   2  -7 2205.66 554.878  20
  -5   2   7 4563.48 858.795  18
  -2   5   7 4268.81 808.959  18
  -2   5   6 8547.05 1182.64  10
  -2   5   6 10061.7 1324.39   9
  -5   2   6 11090.8 1392.06   9
  -5  -2  -6 4623.86 849.677  20
  -5   2   6 7341.64 1128.59  22
   2  -5   6 7446.08 1104.26  22
   5   2  -6 4404.61 835.876  20
   2   5  -6 4718.83 882.056  20
  -2   5   6 8633.45 1163.46  18
   5  -2   6 7962.59 1105.65  18
  -2  -5  -5 3591.46 725.752   7
  -2   5   5 5913.46 1003.32   9
  -5   2   5 5257.52 934.739   9
  -2   5   5 4551.27 844.788  10
  -5   2   5 7911.48 1126.94   4
   2  -5   5 7850.70 1054.15   4
   2  -5   5 3628.47 736.558  22
   2   5  -5 2789.66 673.677  20
  -5  -2  -5 2762.15 655.256  20
  -5   2   5 4106.38 765.311  22
   5  -2   5 5092.55 860.924  18
  -2   5   5 4923.53 869.275  18
   2  -5   4 6576.52 830.813   4
  -5   2   4 6876.27 894.252   4
  -5   2   3 73159.8 2222.06   4
   2  -5   3 75582.1 2160.03   4
   5  -2   3 67917.2 1993.39   4
  -2  -5  -2 30732.9 2777.68   1
  -5  -2  -2 32041.6 2318.16   1
   2  -5   2 39431.5 1262.14   4
   5   2  -2 40483.5 1471.26   3
   5  -2   2 34452.1 2706.43   2
  -5   2   2 39300.9 1300.77   4
   2   5  -1 63656.7 1599.21   5
   2   5  -1 59850.0 3332.91   2
   5   2  -1 64626.5 1492.19   5
  -2   5   1 73401.7 1720.75   6
  -2  -5  -1 67162.0 3606.02   1
   2  -5   1 58186.6 2205.39   1
   2  -5   1 72173.3 3760.44   2
  -2   5   1 58729.6 3331.23   1
   2  -5   0 6164.56 1023.80   2
   5   2   0 7327.51 489.752   5
   2   5   0 6515.06 503.283   5
   2   5   0 5797.91 442.645   6
  -2   5   0 5912.60 460.814   6
   2  -5   0 5049.04 833.802   1
   2   5   0 5139.98 807.159   2
   2   5   1 72550.0 1559.27   6
  -2   5  -1 63042.0 1539.95   6
   2  -5  -1 59243.3 3359.56   1
   5   2   1 91003.4 1870.96   5
   2   5   1 84501.5 1844.58   5
   2  -5  -2 38129.6 1154.00   3
   5  -2  -2 39491.2 1464.11   3
  -5  -2   3 71644.0 2317.96   4
   5  -2  -3 69891.6 2266.71   3
  -2  -5   3 72241.0 2320.05   4
  -5  -2   4 7807.22 1038.64   4
   5  -2  -4 2497.85 529.885   7
   2  -5  -4 2739.28 576.317   7
  -2  -5   4 7863.40 999.402   4
  -5  -2   5 5519.48 905.683   9
   2   5   5 4903.71 897.581  10
  -5  -2   5 8626.39 1151.92   4
  -2  -5   5 8551.13 1145.92   4
   5  -2  -5 3261.69 707.788   7
   2  -5  -5 3713.51 769.030   7
  -5   2  -5 3520.94 779.724  20
  -2   5  -5 3994.50 824.162  20
   2   5   5 5900.70 977.174  18
   5   2   5 6094.40 1000.86  18
  -5  -2   6 10514.8 1313.98   9
  -5  -2   6 7288.40 1176.74  22
  -2  -5   6 7371.40 1167.47  22
  -5   2  -6 6120.90 1028.81  20
  -2   5  -6 6132.16 1059.15  20
   2   5   6 9256.22 1292.71  18
   5   2   6 10300.8 1341.33  18
  -5  -2   7 5039.88 826.375   9
   5  -2  -7 2591.42 616.635  20
  -2  -5   7 5037.50 890.359  22
  -5  -2   7 4407.62 834.187  22
  -2   5  -7 2408.21 627.758  20
   2  -5  -7 2465.73 603.491  20
  -5   2  -7 2636.43 630.667  20
  -2  -5   7 4170.32 768.831  18
  -5  -2   7 3860.10 773.255  18
  -5   3   7 1729.24 684.102   9
  -5  -3  -7 403.493 333.363  20
   3   5  -7 650.478 368.081  20
  -3  -5  -7 176.852 271.986  20
   5   3  -7 332.168 312.630  20
  -5   3   7 1127.07 604.884  18
  -3   5   7 1486.45 604.692  18
  -5   3   6 9576.72 1344.50   9
  -3   5   6 7589.38 1176.36   9
  -3   5   6 7004.48 1047.08  10
   5   3  -6 3628.39 760.226  20
  -5   3   6 6250.43 1044.72  22
  -3  -5  -6 3352.89 731.912  20
  -5  -3  -6 3965.06 778.309  20
   3  -5   6 6914.01 1023.22  22
   3   5  -6 4162.68 805.122  20
   5  -3   6 6696.20 970.557  18
  -3   5   6 6228.97 998.053  18
  -5   3   5 27853.1 2007.21   9
  -3   5   5 23150.0 1766.98  10
  -3   5   5 29864.4 2103.20   9
  -5   3   5 32485.1 2074.40   4
  -3   5   5 22654.2 1792.99  22
   3   5  -5 15889.6 1442.03  20
  -5   3   5 23125.1 1756.81  22
  -5  -3  -5 14628.6 1348.09  20
  -3   5   5 24838.4 1805.45  18
  -5   3   4 51754.3 2245.23   4
   5  -3   4 46314.1 1983.47   4
   3  -5   4 51417.0 2119.96   4
   3  -5   3 19508.2 1085.70   4
  -5   3   3 18819.7 1146.17   4
   5  -3   3 17966.7 1041.38   4
  -3   5   3 17500.5 1138.61   4
  -5  -3  -2 53165.9 3296.50   1
  -5   3   2 65297.0 1658.29   4
  -3  -5  -2 54040.8 3724.44   1
   3  -5   2 67900.9 1586.59   4
   5  -3   2 65813.0 1487.47   4
   5  -3   2 58506.8 3767.96   2
   3  -5   1 4081.97 525.888   1
   3   5  -1 4858.19 494.783   5
  -3   5   1 3742.94 915.186   1
  -5   3   1 3170.47 853.352   1
   3   5  -1 4106.45 952.757   2
   3  -5   1 5210.10 1086.71   2
   5   3  -1 4862.44 468.170   5
  -3  -5  -1 3174.25 300.998   7
  -3   5   1 5115.05 503.341   6
   5   3  -1 6584.21 551.114   3
  -5   3   0 51081.9 2505.82   1
   3   5   0 60126.8 2749.70   2
   3   5   0 72063.4 1482.74   6
   3   5   0 81497.9 1751.73   5
   5   3   0 87100.9 1731.94   5
  -3   5   0 74375.8 1604.27   6
   3  -5   0 60184.5 2794.18   1
   3   5   1 5388.70 539.255   5
   5   3   1 5963.01 550.941   5
  -3   5  -1 4108.80 416.918   6
   3   5   1 4672.64 419.814   6
   3  -5  -2 72253.6 1723.75   3
   5  -3  -2 74278.1 1998.99   3
  -3  -5   3 20170.2 1262.92   4
   5  -3  -3 18340.7 1196.23   3
   3  -5  -3 8597.93 857.762   7
  -5  -3   3 18213.3 1231.53   4
   5  -3  -3 9188.51 868.117   7
  -5  -3   4 54247.9 2421.79   4
  -3  -5   4 55214.7 2423.15   4
   3   5   5 25534.4 1916.73  10
  -5  -3   5 26444.0 1876.51   9
  -5  -3   5 36153.1 2256.66   4
  -3  -5   5 37431.4 2259.56   4
   3  -5  -5 14655.4 1416.68   7
   5  -3  -5 13454.9 1325.54   7
  -5   3  -5 16643.7 1609.06  20
  -3   5  -5 17139.1 1609.28  20
   3   5   5 26903.4 1944.70  18
   5   3   5 26482.2 1959.10  18
  -5  -3   6 7636.75 1114.55   9
  -5   3  -6 4252.63 903.693  20
  -5  -3   6 6552.66 1097.90  22
  -3  -5   6 5884.53 1075.25  22
  -3   5  -6 4615.80 910.687  20
   3   5   6 7339.12 1187.61  18
   5   3   6 7372.64 1209.05  18
  -5  -3   7 1404.32 550.387   9
  -5   3  -7 837.007 442.276  20
  -3   5  -7 458.633 400.820  20
  -5  -3   7 1787.63 626.854  22
  -3  -5   7 1915.09 648.310  22
  -3  -5   7 988.220 524.063  18
  -5  -3   7 691.661 511.580  18
   4   5  -7 354.439 326.332  20
   5   4  -7 17.3497 265.423  20
  -5   4   7 291.527 481.634  18
  -4   5   7 528.206 479.178  18
  -5   4   6 6752.28 1168.49   9
  -4   5   6 7325.14 1172.29   9
  -4   5   6 6672.51 1010.76  10
   4   5  -6 3992.94 760.519  20
  -4  -5  -6 2944.06 639.967  20
   5   4  -6 3571.71 725.737  20
  -5  -4  -6 3327.26 662.762  20
  -4   5   6 5004.18 882.303  18
  -5   4   6 4531.24 839.645  18
  -5   4   5 4532.45 800.754  10
  -4   5   5 4417.82 835.188  10
  -4   5   5 6687.48 1067.84   9
  -5   4   5 6436.69 1057.10   9
  -5   4   5 7949.20 1082.25   4
   4   5  -5 2808.35 632.062  20
  -5   4   5 4204.54 826.703  22
  -4   5   5 4381.22 848.971  22
  -5   4   4 1218.24 532.658   4
  -4   5   4 1121.82 505.244   4
  -4   5   3 12955.7 980.026   4
  -5   4   3 13988.6 989.784   4
  -4   5   2 56842.1 1587.57   4
  -5   4   2 53979.5 1523.43   4
   5   4  -1 3751.76 440.969   5
   4   5  -1 3540.17 441.575   5
  -4   5   1 2492.96 806.040   1
   4   5  -1 2594.44 805.641   2
  -5   4   1 1823.37 667.137   1
   4  -5   1 3792.52 989.854   2
   5  -4   1 3937.29 993.311   2
   5   4  -1 4304.58 459.548   3
  -4   5   1 3520.01 434.907   6
  -4   5   0 9502.00 602.033   6
   5   4   0 11181.4 691.831   5
   4   5   0 7087.53 1035.04   2
   4   5   0 10684.0 691.308   5
   4   5   0 8532.62 524.574   6
  -5   4   0 9605.69 550.964   6
  -5   4   0 7257.58 1004.12   1
  -4   5   0 7954.20 1063.45   1
  -5   4  -1 2595.73 291.169   6
  -4   5  -1 3101.95 356.614   6
   4   5   1 3240.88 330.510   6
   5   4   1 4335.30 500.694   5
   4   5   1 3868.70 485.503   5
   4   5   1 1989.09 359.777   2
   4   5   2 58950.6 1895.67   5
   4  -5  -2 57358.1 1672.84   3
   5  -4  -2 58984.1 1788.17   3
  -4  -5   3 14066.4 1111.30   4
   5  -4  -3 14215.6 1050.94   3
  -5  -4   3 13726.8 1089.60   4
   5  -4  -3 7360.22 810.699   7
   4  -5  -3 13072.7 952.346   3
   4  -5  -3 6642.65 781.854   7
  -5  -4   4 1682.17 647.840   4
   5  -4  -4 170.788 283.449   7
  -4  -5   4 1149.34 563.408   4
   4  -5  -4 248.155 319.170   7
  -5  -4   5 6107.44 954.930   9
  -5  -4   5 9374.55 1226.41   4
   4  -5  -5 3318.51 738.478   7
   5  -4  -5 3728.34 766.136   7
  -4  -5   5 9381.53 1204.80   4
  -5   4  -5 3921.09 825.717  20
  -4   5  -5 4453.19 876.932  20
   5   4   5 6009.84 1050.08  18
   4   5   5 5822.75 1019.76  18
  -5  -4   6 8327.91 1108.37   9
  -4  -5   6 6534.45 1136.62  22
  -4   5  -6 4456.45 857.556  20
  -5   4  -6 4724.39 883.958  20
  -5  -4   6 5727.00 1048.06  22
   4   5   6 7830.01 1202.94  18
   5   4   6 7884.07 1234.09  18
  -5   4  -7-14.0504 325.312  20
  -5  -4   7 359.372 509.918  22
  -4  -5   7 556.750 548.300  22
  -4   5  -7 112.676 368.678  20
  -4  -5   7-112.587 464.509  18
  -5  -4   7-125.266 478.837  18
  -5   5   7 634.633 473.262  18
  -5   5   6 12432.5 1463.36   9
  -5   5   6 11174.3 1252.31  10
  -5   5   6 9685.88 1174.45  18
  -5   5   5 34081.2 2144.78  10
  -5   5   5 34157.3 2119.12  22
  -5   5   4 68269.8 2593.20   4
  -5   5   3 32901.2 1516.32   4
  -5   5   2 56448.6 1581.27   4
   5   5  -2 42075.0 1638.88   5
  -5   5   1 1259.95 291.712   6
   5   5  -1 1444.31 347.662   5
   5  -5   1 1342.14 700.571   2
   5   5   0 4819.28 532.725   5
  -5   5   0 4121.90 422.776   6
   5   5   1 1226.49 204.237   6
  -5   5  -1 1263.64 242.757   6
   5   5   1 1813.98 367.089   5
   5  -5  -2 64613.7 1886.58   3
   5   5   2 64238.0 2042.94   5
   5  -5  -3 36567.3 1622.15   3
   5  -5  -3 17750.1 1280.13   7
  -5  -5   4 80100.8 3016.27   4
   5  -5  -4 30720.9 1858.70   7
  -5  -5   5 40897.1 2276.97   9
  -5  -5   5 56648.0 2846.59   4
   5  -5  -5 20996.3 1705.84   7
  -5   5  -5 28396.8 2080.92  20
   5   5   5 39366.6 2401.17  18
  -5   5  -6 7507.51 1089.68  20
  -5  -5   6 8980.33 1281.15  22
  -5   5  -7 186.728 326.330  20
  -5  -5   7 1126.56 551.387  22
  -5  -5   7 308.033 448.279  18
   0  -6   0 82341.5 3551.58   2
   0   6   0 90967.9 1888.95   6
   0   6   0 91269.0 1699.88   5
   0  -6   0 83235.1 3779.43   1
   6   0  -1 79385.9 1459.90   5
   0   6  -1 83108.9 1805.61   5
   0   6  -1 94203.7 2028.43   6
   0  -6   1 88716.6 4332.05   2
   0   6   1 116918. 2030.74   5
   0   6   1 108212. 2157.94   6
   0   6  -1 95528.8 4481.49   2
   0  -6  -1 95129.2 3098.96   2
   0  -6  -1 94437.5 4538.95   1
   0  -6  -1 64939.1 1463.25   7
  -6   0   2 2681.39 416.013   4
   6   0  -2 3062.54 509.309   3
   0   6   2 2214.02 387.040   6
   0  -6  -2 1143.01 273.480   7
   6   0   2 2097.61 623.807   2
   6   0  -3 10118.7 983.244   3
  -6   0   3 11679.9 952.872   4
   0  -6  -3 4487.30 628.390   7
   0  -6   3 10809.5 894.106   4
   6   0  -3 4777.69 591.949   7
  -6   0   4 453.879 425.236   4
   6   0  -4 96.7579 229.981   7
   0  -6  -4 217.018 283.505   7
   0   6   5 604.772 683.600   9
   0   6   5 750.782 564.950  10
  -6   0   5 115.512 487.600   9
   0  -6  -5 575.411 463.940   7
   6   0  -5 292.365 311.394   7
  -6   0   5 943.463 612.776   4
   0  -6   5 946.513 585.012   4
   0   6  -5 10.3640 300.145  20
  -6   0   5-29.4301 476.272  22
  -6   0  -5 501.649 400.307  20
   6   0   5 697.778 523.118  18
   0   6   5 1100.91 680.263  18
   0   6   6 20410.2 1757.63  10
  -6   0   6 24335.7 1947.50   9
  -6   0  -6 13209.6 1385.01  20
   0   6  -6 13152.6 1399.83  20
   0  -6   6 18991.7 1677.39  22
  -6   0   6 18257.4 1690.31  22
   0   6   6 19938.7 1733.10  18
   6   0   6 19383.2 1737.06  18
  -6   0   7 6257.87 936.831   9
   0  -6  -7 2438.18 588.223  20
   0   6  -7 3220.19 654.746  20
  -6   0   7 5321.06 878.292  22
   6   0  -7 2635.76 596.211  20
   0  -6   7 4919.74 861.375  22
  -6   0  -7 3163.61 646.581  20
  -6   0   7 5176.37 858.588  18
   0   6   7 4864.91 843.969  18
  -6   1   7 252.687 541.155   9
   1   6  -7 21.1588 291.653  20
   1  -6   7 726.938 483.227  22
  -6  -1  -7-222.200 343.054  20
  -1  -6  -7 188.003 298.075  20
   6   1  -7 10.5272 287.182  20
  -6   1   7 187.012 509.030  18
  -1   6   7 982.314 595.466  18
  -1   6   6 1800.97 761.258  10
  -6   1   6 1660.59 797.584   9
  -6  -1  -6 403.941 392.779  20
   1   6  -6 751.129 507.027  20
  -6   1   6 654.343 563.271  22
   1  -6   6 519.550 503.777  22
   6  -1   6 1332.48 673.910  18
  -1   6   6 946.826 691.332  18
  -1   6   5 19502.8 1699.85   9
  -6   1   5 20117.6 1747.46   9
  -1   6   5 17629.9 1619.89  10
  -1  -6  -5 10976.1 1234.75   7
  -6   1   5 26966.3 1907.39   4
   1  -6   5 25748.4 1815.06   4
  -6  -1  -5 11412.4 1256.03  20
  -6   1   5 15615.9 1480.96  22
   1   6  -5 11921.1 1293.68  20
   6  -1   5 18464.9 1584.88  18
  -1   6   5 18205.2 1556.41  18
   1  -6   4 5700.38 779.462   4
  -6   1   4 6039.95 841.435   4
  -1  -6  -4 2819.57 611.379   7
   6   1  -4 2010.58 485.916   7
  -6   1   3 5912.99 693.166   4
   6   1  -3 1907.86 376.430   7
   1  -6   3 5327.29 633.289   4
  -1  -6  -3 2036.25 424.750   7
  -6   1   2 9014.03 665.805   4
   6  -1   2 7872.08 1274.87   2
  -1   6   2 7885.27 703.559   6
   6   1  -2 9820.94 789.033   3
   6   1  -1 45625.5 1222.79   5
   1   6  -1 47245.1 1404.36   5
  -1  -6  -1 51496.4 3377.25   1
   1  -6   1 52474.2 3378.84   2
  -1  -6  -1 45609.2 1889.96   2
  -1   6   1 57348.1 1598.38   6
   1   6  -1 48159.5 3179.75   2
   1   6  -1 50211.6 1486.82   6
  -1   6   1 60217.8 1359.77   5
   1  -6   0 9773.70 1256.81   1
   1   6   0 10090.2 1219.38   2
  -1   6   0 10641.9 540.597   5
   1   6   0 10995.6 623.406   5
   6   1   0 11885.4 582.427   5
  -1   6   0 10599.3 654.134   6
   1   6   0 10675.8 637.416   6
   1  -6   0 10442.7 1323.74   2
  -1  -6   0 9235.65 1130.06   2
   1  -6  -1 54148.4 2612.69   2
  -1   6  -1 51216.9 1510.03   6
   1   6   1 63928.1 1602.35   5
   6   1   1 71674.1 1623.79   5
   1   6   1 58032.7 1553.43   6
   1  -6  -1 49607.5 3273.34   1
  -1   6  -1 43166.6 1236.10   5
   1   6   2 8383.80 684.190   6
   6  -1  -2 10601.3 826.228   3
   1  -6  -3 1936.47 432.454   7
  -1  -6   3 4986.54 654.518   4
   6  -1  -3 2386.93 461.398   7
  -6  -1   3 5104.44 675.601   4
   6  -1  -3 4257.60 685.128   3
  -6  -1   4 6635.56 907.398   4
  -1  -6   4 7553.81 976.866   4
   6  -1  -4 2372.67 511.922   7
   1  -6  -4 2871.04 606.742   7
   1   6   5 19005.0 1671.28  10
  -6  -1   5 21003.1 1719.87   9
  -1  -6   5 26171.6 1882.59   4
   6  -1  -5 9862.44 1118.96   7
  -6  -1   5 27475.3 1942.30   4
   1  -6  -5 11581.4 1271.03   7
   1   6   5 12956.6 1270.33   6
  -6   1  -5 12498.7 1370.21  20
  -1   6  -5 12521.6 1356.87  20
   6   1   5 19764.3 1662.58  18
   1   6   5 19194.6 1631.23  18
  -6  -1   6 1830.13 738.460   9
  -1   6  -6 901.381 548.910  20
  -1  -6   6 784.034 591.753  22
  -6   1  -6 972.318 554.018  20
  -6  -1   6 61.6947 513.410  22
   6   1   6 2246.42 796.509  18
   1   6   6 1470.41 808.913  18
  -6  -1   7 635.835 541.386   9
  -6  -1   7 714.858 533.761  22
   1  -6  -7-99.6461 299.106  20
  -6   1  -7 61.4167 321.411  20
  -1   6  -7 27.7460 318.701  20
   6  -1  -7-49.0607 322.001  20
  -1  -6   7 597.688 503.656  22
  -1  -6   7 691.849 507.430  18
  -6  -1   7-335.821 535.206  18
  -6   2   7 3850.39 804.439   9
   2   6  -7 1762.43 493.826  20
  -6  -2  -7 1641.23 463.527  20
   6   2  -7 1701.41 469.064  20
  -2  -6  -7 1835.52 504.159  20
  -6   2   7 3271.97 736.161  18
  -2   6   7 3133.73 709.826  18
  -2   6   6 9994.20 1261.30  10
  -6   2   6 11170.7 1436.14   9
   2   6  -6 5716.05 940.138  20
  -6   2   6 8477.42 1164.30  22
   2  -6   6 8027.63 1126.54  22
  -6  -2  -6 5620.07 927.445  20
   6  -2   6 9739.39 1180.88  18
  -2   6   6 8611.84 1142.93  18
  -2   6   5 3417.05 785.290  10
  -2   6   5 4247.69 873.049   9
  -6   2   5 4169.48 836.618   9
  -6   2   5 6139.53 980.904   4
  -2  -6  -5 2497.50 646.679   7
   2  -6   5 6167.24 952.449   4
  -6   2   5 2824.79 675.256  22
   2  -6   5 3055.32 723.763  22
   2   6  -5 2413.91 601.479  20
  -6  -2  -5 1579.49 497.226  20
   6  -2   5 3644.43 774.176  18
  -2   6   5 3910.20 824.487  18
   2  -6   4 14128.1 1159.23   4
  -6   2   4 14371.3 1229.63   4
   2  -6   3 42560.2 1656.07   4
  -6   2   3 40783.2 1679.53   4
  -2  -6  -3 18354.2 1167.93   7
  -2  -6  -2 2074.42 344.411   7
  -6   2   2 4102.94 452.926   4
   6  -2   2 3199.92 887.165   2
   2  -6   2 4414.15 464.754   4
   6   2  -2 3943.37 524.584   3
   6   2  -2 1980.82 317.016   7
  -6  -2  -2 3057.67 759.815   1
   2   6  -1 5067.40 1071.66   2
   2  -6   1 4206.88 708.810   1
   2  -6   1 5557.95 1166.19   2
   2   6  -1 4757.32 491.394   5
   6   2  -1 6590.06 586.809   3
  -2   6   1 5607.96 388.685   5
  -2  -6  -1 4723.53 1090.85   1
  -2   6   1 5357.27 521.586   6
  -2  -6  -1 2595.57 283.660   7
   6   2  -1 4995.18 449.073   5
   2   6   0 3791.27 429.219   5
   6   2   0 4017.87 395.559   5
  -2   6   0 3666.54 419.121   6
   2  -6   0 2927.37 712.966   1
   2   6   0 3430.75 393.555   6
   2  -6   0 3780.29 851.777   2
   2   6   0 2664.38 656.575   2
   2   6   1 5553.15 529.076   5
   2   6   1 4917.17 474.171   6
  -2   6  -1 4635.42 480.399   6
   6   2   1 6398.31 552.244   5
   2  -6  -1 4138.19 983.996   1
   6  -2  -2 4250.63 583.665   3
   2   6   2 3975.96 542.347   5
   2   6   2 3339.27 438.965   6
   6  -2  -3 19048.2 1219.16   7
  -6  -2   3 39574.5 1768.21   4
   2  -6  -3 17910.2 1201.89   7
  -2  -6   3 41664.6 1808.81   4
   6  -2  -3 40382.4 1803.23   3
   2   6   3 26534.2 1396.33   6
  -6  -2   4 14164.1 1298.85   4
  -2  -6   4 13943.2 1275.86   4
   6  -2  -4 5052.74 760.817   7
   2  -6  -4 5484.53 805.371   7
  -6  -2   5 4096.48 855.580   9
   2   6   5 3755.19 857.411  10
  -6  -2   5 6045.22 1014.52   4
  -2  -6   5 6274.30 1024.35   4
   6  -2  -5 2208.94 611.626   7
   2  -6  -5 2387.78 635.606   7
  -6   2  -5 2280.40 665.298  20
  -2   6  -5 2377.35 696.744  20
   2   6   5 3407.36 817.354  18
   6   2   5 4049.56 866.115  18
  -6  -2   6 10289.2 1311.75   9
  -6  -2   6 8244.50 1206.39  22
  -2  -6   6 7838.36 1164.08  22
  -6   2  -6 5857.33 990.895  20
  -2   6  -6 6228.36 1026.28  20
   2   6   6 9451.47 1293.09  18
  -6  -2   7 4034.66 734.742   9
   6  -2  -7 1831.33 550.709  20
  -6   2  -7 2257.40 564.618  20
  -2   6  -7 2094.45 555.785  20
  -6  -2   7 3455.85 749.023  22
  -2  -6   7 3012.12 729.917  22
   2  -6  -7 1731.14 500.826  20
  -2  -6   7 3418.61 663.214  18
  -6  -2   7 3244.81 743.762  18
  -6   3   7 1835.16 656.978   9
   6   3  -7 901.652 380.740  20
   3   6  -7 690.870 347.280  20
  -6   3   7 1686.90 628.327  18
  -3   6   7 1735.76 566.696  18
  -6   3   6 5906.96 1127.40   9
  -3   6   6 4351.02 1021.27   9
  -3   6   6 4935.26 944.483  10
   6   3  -6 1547.36 499.715  20
  -3  -6  -6 1582.45 504.313  20
  -6   3   6 3321.65 804.278  22
   3   6  -6 1699.86 510.611  20
  -6  -3  -6 1935.47 555.560  20
  -3   6   6 2748.16 730.344  18
  -3   6   5 20336.2 1751.17   9
  -3   6   5 16891.3 1580.61  10
  -6   3   5 20408.4 1745.04   9
  -6   3   5 25286.3 1830.62   4
  -6   3   5 17410.5 1535.52  22
   3   6  -5 10689.0 1199.98  20
  -3   6   5 18327.6 1540.71  18
  -3  -6  -4 2267.02 538.590   7
  -6   3   4 4212.03 745.386   4
  -6   3   3 1275.38 397.995   4
   3  -6   3 1304.69 373.836   4
  -3  -6  -3 558.770 287.473   7
  -6   3   2 3137.01 407.838   4
   3  -6   2 3422.68 385.274   4
  -3  -6  -2 1446.58 289.406   7
   6   3  -2 2885.01 482.999   3
  -6  -3  -2 1950.83 693.525   1
   6   3  -1 2398.67 402.495   3
   3   6  -1 1778.73 352.468   5
   6   3  -1 1855.60 334.485   5
  -3  -6  -1 816.890 181.389   7
   3   6  -1 940.611 518.414   2
  -3   6   1 1311.85 607.154   1
  -3   6   1 1873.86 354.345   6
   3  -6   1 1849.03 781.296   2
   3  -6   1 1270.07 375.087   1
   3  -6   0 2768.81 649.636   1
  -6   3   0 3592.26 313.322   6
   3   6   0 3201.74 727.035   2
   3   6   0 3793.74 409.541   6
  -3   6   0 4088.94 433.409   6
   3  -6   0 4028.36 920.918   2
   6   3   0 4783.26 456.675   5
   3   6   0 4335.41 456.287   5
   3   6   1 2092.90 380.884   5
   3   6   1 2035.87 315.791   6
  -3   6  -1 1725.41 316.718   6
   6   3   1 2483.55 405.275   5
   3  -6  -2 3363.36 416.267   3
   6  -3  -2 3748.91 562.727   3
   3   6   2 3671.16 545.973   5
   3   6   2 2682.74 381.903   6
   6  -3  -3 714.892 343.623   7
   6  -3  -3 1384.86 456.108   3
  -6  -3   3 1260.54 447.961   4
   3  -6  -3 452.381 284.998   7
   3   6   3 965.166 322.041   6
  -6  -3   4 4761.19 851.330   4
  -3  -6   4 5075.77 841.111   4
   3  -6  -4 1854.40 523.647   7
   6  -3  -4 1661.28 462.982   7
  -6  -3   5 22609.6 1794.23   9
   3   6   5 19410.9 1690.97  10
  -6  -3   5 28004.2 2016.49   4
  -3  -6   5 28106.0 1999.95   4
   3  -6  -5 11309.6 1291.13   7
   6  -3  -5 10060.0 1166.15   7
  -3   6  -5 14556.3 1472.57  20
  -6   3  -5 13719.1 1427.35  20
   6   3   5 21132.6 1772.80  18
   3   6   5 20164.1 1724.82  18
  -6  -3   6 4407.98 915.845   9
  -6   3  -6 2335.96 670.027  20
  -6  -3   6 3313.12 850.829  22
  -3   6  -6 2141.28 679.352  20
  -3  -6   6 2754.06 818.144  22
   3   6   6 3858.72 950.860  18
  -6  -3   7 1980.24 568.900   9
  -6   3  -7 1176.34 483.819  20
  -3  -6   7 2434.41 661.695  22
  -6  -3   7 2378.72 670.331  22
  -3   6  -7 1153.98 474.940  20
  -3  -6   7 1740.85 532.711  18
  -6  -3   7 1610.61 567.481  18
  -6   4   7 1931.94 676.240   9
  -4   6   7 1657.59 549.064  18
  -6   4   7 1749.40 581.235  18
  -6   4   6 12414.8 1463.46   9
  -4   6   6 9958.27 1232.50  10
  -4   6   6 10310.4 1325.63   9
   4   6  -6 5771.53 861.415  20
  -6   4   6 8839.30 1142.87  18
  -4   6   6 8309.90 1082.68  18
  -6   4   5 4497.28 829.864   4
  -6   4   5 2838.19 665.793  10
  -4   6   5 4564.79 932.220   9
  -4   6   5 2962.01 727.167  10
  -6   4   5 4018.14 882.128   9
  -4   6   5 2803.50 687.199  18
  -6   4   4 41967.7 2034.70   4
  -4  -6  -4 19818.9 1447.68   7
  -4  -6  -3 29545.4 1493.89   7
  -6   4   3 57401.9 1992.10   4
   6   4  -2 24324.7 1228.50   5
   4   6  -2 25653.2 1300.56   5
  -6  -4  -2 26476.4 2633.24   1
   6   4  -1 3887.44 469.877   5
   4   6  -1 3825.49 491.690   5
  -6   4   1 3878.20 441.327   6
  -4   6   1 3663.69 473.536   6
   6   4  -1 4710.31 506.841   3
   6   4   0 2893.84 320.790   3
   4   6   0 2675.41 412.078   5
   6   4   0 2469.34 387.320   5
   4   6   0 2035.59 307.608   6
   4   6   0 1639.22 581.674   2
  -4   6   0 2028.83 339.783   6
  -6   4   0 2028.90 283.831   6
  -6   4   0 1349.25 501.834   1
   6   4   1 5445.75 569.120   5
   4   6   1 5212.82 550.903   5
  -4   6  -1 4053.46 441.300   6
   4   6   1 4099.86 405.398   6
  -6   4  -1 3368.31 327.678   6
   4  -6  -2 36751.6 1352.21   3
   6  -4  -2 37745.7 1529.74   3
   4   6   2 36888.3 1557.34   5
   6   4   2 38412.2 1586.25   5
   4  -6  -3 30693.3 1643.20   7
   6  -4  -3 32178.6 1690.72   7
   6  -4  -3 63704.8 2226.94   3
  -6  -4   3 62258.4 2333.45   4
  -6  -4   4 44486.2 2261.83   4
   4  -6  -4 17886.3 1432.54   7
   6  -4  -4 17493.2 1398.00   7
  -4  -6   4 45380.9 2278.26   4
  -6  -4   5 4178.60 851.950   9
  -6  -4   5 5718.09 1001.56   4
   6  -4  -5 1748.40 573.246   7
  -4  -6   5 5189.69 965.552   4
   4  -6  -5 2120.40 606.452   7
  -4   6  -5 2316.47 659.728  20
  -6   4  -5 2363.72 668.913  20
   6   4   5 3466.58 876.978  18
   4   6   5 3874.78 878.401  18
  -6  -4   6 10324.4 1228.71   9
  -6  -4   6 8124.57 1199.90  22
  -6   4  -6 6590.35 1037.23  20
  -4   6  -6 6460.71 1028.29  20
  -6  -4   7 1096.65 528.910  22
  -4   6  -7 721.945 405.327  20
   6   4   7 1368.39 490.188  24
  -6   4  -7 931.843 450.500  20
  -4  -6   7 1772.98 618.050  22
  -6  -4   7 1365.24 557.617  18
  -4  -6   7 1454.91 495.698  18
  -5   6   7 464.356 398.314  18
  -6   5   7 302.180 426.182  18
  -5   6   6 7766.59 1070.14  10
  -6   5   6 9597.40 1282.71   9
  -6   5   6 8396.26 1053.86  10
  -5   6   6 10602.5 1338.85   9
  -5   6   6 7693.71 1028.87  18
  -6   5   6 7041.84 1003.16  18
  -6   5   5 1968.65 717.739   9
  -5   6   5 950.024 461.468  10
  -5   6   5 2389.69 829.892   9
  -6   5   5 971.158 462.541  10
  -5   6   5 1237.45 473.153  18
   6   5  -2 7285.54 721.654   5
   5   6  -2 7558.44 746.140   5
  -5   6   2 8381.84 817.401   6
   5   6  -1 11155.4 809.265   5
   6   5  -1 10996.4 800.976   5
  -6   5   1 11036.8 743.434   6
  -5   6   1 11094.7 778.605   6
   6   5   0 386.543 237.272   5
  -6   5   0 342.199 346.941   1
  -5   6   0 247.371 323.087   1
  -6   5   0 440.223 173.865   6
   5   6   0 393.134 407.109   2
   5   6   0 408.077 230.091   5
   5   6   0 345.372 167.039   6
  -5   6   0 459.894 195.877   6
   6   5   1 13406.5 878.439   5
  -6   5  -1 9226.05 594.762   6
  -5   6  -1 9934.08 667.933   6
   5   6   1 9665.33 597.615   6
   5   6   1 12792.0 870.021   5
   6   5   2 10765.3 929.992   5
   5   6   2 10740.0 921.889   5
   5   6   3 14152.7 1189.90   5
   6  -5  -3 7872.90 893.502   7
   5  -6  -3 8100.44 906.178   7
   6   5   3 14691.6 1223.61   5
   5  -6  -3 13841.9 1030.50   3
   6  -5  -3 15795.6 1154.91   3
  -5  -6   4 1702.27 652.861   4
   5  -6  -4 118.134 331.424   7
   6  -5  -4 719.281 383.694   7
  -6  -5   4 1804.46 625.763   4
  -6  -5   5 2742.36 728.306   9
  -6  -5   5 2302.34 743.114   4
   5   6   5 2118.99 715.648   5
   5  -6  -5 1229.39 494.712   7
  -5  -6   5 2504.00 757.183   4
   6   5   5 3178.20 817.514   5
   6  -5  -5 894.932 456.317   7
  -6   5  -5 1197.22 518.830  20
  -5   6  -5 1248.68 556.621  20
   5   6   5 1784.63 699.440  18
  -5   6  -6 5494.68 977.386  20
  -6   5  -6 6581.56 1029.46  20
  -6   5  -7 134.396 341.788  20
  -6  -5   7 266.958 443.843  22
  -5   6  -7 381.085 377.239  20
  -5  -6   7 483.573 454.331  22
  -5  -6   7 21.4620 397.128  18
  -6  -5   7 143.557 407.794  18
  -6  -6  -7 1610.98 491.681  12
   6   6  -7 1129.67 388.753  13
  -6   6   7 2183.65 531.104  18
  -6   6   6 11255.4 1243.50  10
  -6   6   6 13585.8 1479.85   9
  -6   6   6 10828.6 1154.88  18
  -6   6   5 2422.87 830.796   9
  -6   6   5 1021.01 457.672  10
   6   6  -2 20751.0 1253.66   5
  -6   6   2 23437.1 1330.95   6
  -6   6   1 16373.7 958.429   6
   6   6  -1 16854.9 1039.66   5
   6   6   0 11097.1 816.193   5
  -6   6   0 9860.49 673.692   6
   6   6   1 23079.7 1216.65   5
  -6   6  -1 15914.9 844.841   6
   6   6   2 29945.9 1545.93   5
   6   6   3 59269.8 2428.72   5
   6  -6  -3 65309.3 2267.95   3
  -6  -6   4 43881.0 2336.35   4
   6   6   4 33934.5 2078.71   5
   6  -6  -5 1028.55 471.200   7
   6   6   5 1645.03 674.149   5
  -6   6  -5 1229.31 552.509  20
  -6   6  -6 8334.83 1136.42  20
  -6  -6   7 2552.44 626.297  22
  -6   6  -7 1997.47 521.912  20
  -6   6  -7 1709.97 439.204  13
  -6  -6   7 2089.11 537.505  18
   0   7   0 1020.30 346.135   6
   0   7   0 1241.98 346.751   5
   0  -7   0 663.950 497.285   2
   0  -7   0 1083.47 614.977   1
   7   0   0 1138.75 252.218   5
   7   0  -1 116359. 1884.13   5
   0   7  -1 126953. 2369.93   5
   0   7  -1 140914. 2675.84   6
   0  -7   1 143548. 5924.61   2
   0   7   1 168797. 2612.91   5
   0  -7  -1 143387. 6014.58   1
   0  -7  -1 134973. 4101.16   2
   7   0   1 184550. 2607.64   5
   0   7   1 161573. 2832.81   6
   0   7   2 195708. 3212.80   5
  -7   0   2 197678. 3236.63   4
   7   0  -3 2230.80 643.783   3
   0  -7  -3 812.851 318.806   7
  -7   0   3 2608.01 526.980   4
   0  -7   3 2014.46 450.742   4
   0   7   3 1318.83 401.403   6
   7   0  -3 809.926 301.362   7
   7   0  -4 1232.30 400.731   7
  -7   0   4 2961.46 656.429   4
   0  -7  -4 1306.11 465.590   7
   0   7   4 1874.43 542.435   6
  -7   0   5 32070.4 2175.14   9
   0   7   5 27514.4 2012.68  10
   0  -7   5 41596.2 2308.63   4
   0  -7  -5 16695.1 1528.43   7
  -7   0   5 40995.2 2349.18   4
   0   7   5 20120.8 1615.07   6
   0   7  -5 18352.2 1619.12  20
  -7   0   5 24755.7 1878.23  22
  -7   0  -5 17861.2 1570.56  20
   7   0   5 29393.1 2007.99  18
   0   7   5 28521.4 1985.72  18
  -7   0   6 32249.9 2196.34   9
   0   7   6 26833.1 2014.16  10
  -7   0  -6 17313.1 1556.52  20
  -7   0   6 25559.9 1917.89  22
   0   7  -6 17811.0 1579.15  20
   0  -7   6 24552.7 1871.02  22
   0   7   6 26001.0 1940.94  18
  -7   0   7 2458.24 669.918   9
  -7   0  -7 1688.80 499.188  12
   0  -7  -7 1096.26 405.763  20
   7   0  -7 1350.45 452.616  20
   0   7  -7 1298.13 461.584  20
  -7   0   7 2494.46 640.359  22
   0  -7   7 2103.59 579.631  22
  -7   0  -7 1298.83 453.506  20
  -7   0   7 2109.21 624.998  18
  -7   1   7 558.705 506.782   9
  -7  -1  -7-52.6591 343.059  12
   7   1  -7 143.982 312.733  20
  -1  -7  -7 78.4475 261.112  20
  -7  -1  -7 107.387 277.185  20
   1  -7   7 560.684 445.937  22
   1   7  -7 73.3406 276.537  20
  -7   1   7 238.106 482.352  18
  -1   7   6 1351.84 720.631  10
  -7   1   6 1444.00 811.351   9
  -7   1   6 1021.19 612.259  22
   1   7  -6 432.018 416.080  20
  -7  -1  -6 393.998 397.977  20
   1  -7   6 1550.48 630.584  22
  -1   7   6 1641.29 815.978  18
  -7   1   5 18228.2 1677.34   9
  -1   7   5 15940.2 1566.97  10
  -1   7   5 18943.0 1762.01   9
   1  -7   5 23390.3 1723.63   4
  -1  -7  -5 10970.1 1248.46   7
  -1   7   5 12252.9 1325.89   6
  -7   1   5 22164.1 1756.25   4
  -7   1   5 14045.3 1401.87  22
  -7  -1  -5 9850.70 1173.55  20
   1   7  -5 10222.8 1207.50  20
  -1   7   5 17580.0 1584.25  18
   7  -1   5 17008.3 1536.86  18
  -7   1   4 20968.7 1496.57   4
   1  -7   4 20110.3 1422.14   4
  -1   7   4 11456.1 1200.71   6
  -1  -7  -4 8514.60 971.273   7
  -7   1   3 6723.12 764.472   4
   7   1  -3 2505.33 443.320   7
   1  -7   3 6157.66 698.338   4
  -1  -7  -3 2444.29 476.295   7
  -1   7   3 4388.82 670.701   6
   7   1  -2 142095. 3047.70   3
  -1   7   2 128852. 2487.05   5
   7  -1   2 112130. 5145.30   2
  -7   1   2 132122. 2543.79   4
  -1   7   2 120603. 2787.92   6
   7   1  -1 78879.8 1696.50   5
   1   7  -1 82952.9 1984.49   5
  -1  -7  -1 90751.0 4836.99   1
   1  -7   1 88709.5 4723.32   2
  -1  -7  -1 76238.1 2802.70   2
   1   7  -1 89620.4 2136.37   6
   7  -1   1 111908. 1908.89   5
  -1   7   1 101513. 2280.58   6
  -1   7   1 102283. 1901.47   5
  -1   7   0 29457.8 988.790   5
   1  -7   0 26080.8 2266.88   1
   1   7   0 30884.0 1139.46   5
   1   7   0 30782.5 1177.98   6
   7   1   0 32113.3 1030.50   5
  -1  -7   0 25227.3 2055.74   2
  -1   7   0 30286.3 1192.89   6
   1  -7   0 29656.6 2389.75   2
  -1   7  -1 89988.7 2132.15   6
   1   7   1 108831. 2207.53   5
  -1   7  -1 74800.9 1742.99   5
   1  -7  -1 90836.7 3689.88   2
   1  -7  -1 87438.6 4675.77   1
   1   7   1 102916. 2222.32   6
   7   1   1 116297. 2168.34   5
   7  -1  -2 147888. 3111.51   3
   1   7   2 138544. 2806.22   5
   1  -7  -3 2237.09 469.617   7
  -1  -7   3 6394.96 747.763   4
  -7  -1   3 6732.53 768.342   4
   7  -1  -3 3450.98 547.811   7
   7  -1  -3 6305.38 869.352   3
   1   7   3 3880.84 617.302   6
   1  -7  -4 8027.08 970.124   7
  -7  -1   4 22309.6 1572.85   4
  -1  -7   4 21779.9 1553.69   4
   7  -1  -4 7348.31 889.751   7
   1   7   4 11608.0 1136.74   6
  -7  -1   5 16931.8 1627.84   9
   1   7   5 16353.6 1622.44  10
  -7  -1   5 23189.1 1814.68   4
  -1  -7   5 22772.7 1770.68   4
   1  -7  -5 9477.01 1188.81   7
   7  -1  -5 7622.90 994.405   7
   1   7   5 11150.2 1182.86   6
  -1   7  -5 11679.0 1323.56  20
  -7   1  -5 11298.2 1281.22  20
   7   1   5 17193.8 1600.56  18
   1   7   5 16845.3 1594.18  18
  -7  -1   6 1420.23 720.322   9
   1   7   6 2481.87 849.951  10
  -7   1  -6 184.799 376.237  20
  -7  -1   6 409.197 543.487  22
  -1  -7   6 582.747 584.140  22
  -1   7  -6 729.339 486.511  20
   1   7   6 1235.30 782.386  18
  -7   1  -7-18.6281 325.542  12
  -7  -1   7 67.0945 430.335   9
   1  -7  -7 324.332 327.002  20
  -1   7  -7 257.580 293.179  20
  -7  -1   7 591.898 481.411  22
  -7   1  -7 148.073 296.515  20
   7  -1  -7-44.0516 303.214  20
  -1  -7   7 580.182 462.255  22
  -7  -1   7 10.1353 493.333  18
  -7  -2  -7 2102.10 520.601  12
  -7   2   7 3109.09 720.503   9
   2   7  -7 1456.91 434.802  20
   7   2  -7 1207.60 404.409  20
  -2   7   7 2398.73 598.804  18
  -7   2   7 2230.19 589.453  18
  -2   7   6 7092.22 1122.39  10
  -7   2   6 8196.95 1234.51   9
   2  -7   6 5170.03 880.281  22
  -7   2   6 5429.84 935.455  22
   2   7  -6 3509.70 753.465  20
  -7  -2  -6 3843.68 749.527  20
  -2   7   6 5178.79 889.002  18
  -7   2   5 25955.7 1978.55   9
  -2   7   5 26420.7 2010.10   9
  -2  -7  -5 14244.3 1399.44   7
  -2   7   5 22300.0 1795.56  10
  -2   7   5 17683.3 1599.15   6
  -7   2   5 33528.6 2126.23   4
  -7   2   5 20835.8 1675.73  22
   2   7  -5 14203.3 1381.59  20
  -2   7   5 22326.5 1721.58  18
  -7   2   4 13360.9 1192.46   4
   2  -7   4 13777.8 1160.59   4
  -7   2   3 23290.2 1300.74   4
   2  -7   3 24209.9 1282.49   4
  -7   2   2 120114. 2370.91   4
  -2   7   2 104001. 2663.39   6
   7   2  -2 127629. 2898.80   3
   2  -7   2 121806. 2366.70   4
   2  -7   1 39753.1 3254.53   2
   2   7  -1 36711.0 1382.02   5
   7   2  -1 34835.9 1236.85   5
   2  -7   1 32262.7 2172.61   1
  -2   7   1 39433.6 1105.38   5
  -2   7   1 40590.4 1481.51   6
  -2   7   0 1918.78 263.222   5
   2   7   0 2357.03 369.983   5
   2   7   0 1620.64 605.296   2
   2  -7   0 2098.21 653.475   1
   2   7   0 2274.57 351.524   6
   7   2   0 2277.86 342.531   5
   2  -7   0 2286.66 748.338   2
  -2   7   0 2212.35 358.580   6
   2   7   1 40664.9 1391.10   6
   2  -7  -1 33024.2 2901.12   1
   2   7   1 44112.1 1520.21   5
   7   2   1 49299.5 1514.74   5
  -2   7  -1 35847.0 1360.00   6
   2  -7  -1 36672.6 2571.90   2
   7  -2  -2 133861. 2984.26   3
   2   7   2 121072. 2740.50   5
   7  -2  -3 11734.1 1004.73   7
  -7  -2   3 22077.4 1369.67   4
  -2  -7   3 23923.8 1424.43   4
   2   7   3 19473.6 1323.97   5
   2  -7  -3 9266.27 913.067   7
   7  -2  -3 23472.9 1499.13   3
   2   7   3 15826.8 1107.72   6
   2  -7  -4 5866.30 849.525   7
   7  -2  -4 4798.05 732.218   7
  -7  -2   4 14159.8 1331.42   4
  -2  -7   4 15020.7 1334.25   4
   2   7   4 7479.26 895.035   6
  -7  -2   5 28619.0 2043.65   9
   2   7   5 25298.8 1958.15  10
  -7  -2   5 36896.5 2272.14   4
  -2  -7   5 35710.3 2218.95   4
   7  -2  -5 11716.5 1240.92   7
   2   7   5 24080.9 1818.09   5
   2  -7  -5 13396.6 1374.67   7
  -2   7  -5 15710.0 1536.28  20
  -7   2  -5 16398.4 1572.64  20
   2   7   5 24008.3 1861.46  18
   7   2   5 25265.0 1924.24  18
  -7  -2   6 7422.85 1128.16   9
  -7   2  -6 4086.97 845.951  20
  -2   7  -6 3917.37 806.833  20
  -2  -7   6 5768.24 1018.58  22
  -7  -2   6 5564.23 995.346  22
   2   7   6 6390.91 1070.11  18
  -7   2  -7 1556.88 431.361  12
  -7  -2   7 2877.04 635.578   9
  -2   7  -7 1767.52 512.854  20
  -7   2  -7 1647.56 493.696  20
  -2  -7   7 2592.32 665.823  22
  -7  -2   7 2775.02 668.464  22
   7   2   7 2148.67 614.251  24
   7  -2  -7 1396.48 461.101  20
   2  -7  -7 1248.96 445.416  20
  -7  -2   7 2280.43 636.041  18
  -7   3   7 2077.26 651.714   9
  -7  -3  -7 1224.54 463.249  12
  -3   7   7 1590.38 518.689  18
  -7   3   7 1525.73 538.553  18
  -3   7   6 1771.78 694.410  10
  -7   3   6 1657.80 798.986   9
   3   7  -6 472.821 378.687  20
  -7   3   6 975.980 545.409  22
  -3   7   6 432.027 478.956  18
  -7   3   5 30236.2 1981.69   4
  -3   7   5 16447.3 1577.79   6
  -3   7   5 27045.3 1991.57   9
  -7   3   5 25987.8 1982.37   9
  -3   7   5 21222.4 1783.98  10
  -3   7   5 23733.5 1766.24  18
  -3  -7  -4 13311.8 1210.91   7
  -7   3   4 29007.3 1720.17   4
  -3  -7  -3 6038.19 700.967   7
  -3   7   3 8539.03 970.843   6
  -3   7   2 119445. 2910.19   6
   3   7  -2 100722. 2611.39   5
   3   7  -1 39144.5 1465.97   5
   7   3  -1 37800.0 1366.22   5
  -3   7   1 40518.6 1523.87   6
   3   7   0 6886.20 601.845   5
   7   3   0 6949.01 575.624   5
   3  -7   0 4761.98 953.799   1
   3   7   0 6547.58 555.637   6
  -3   7   0 7009.45 595.935   6
   3   7   0 4901.63 967.848   2
   3  -7   0 6725.48 1244.39   2
  -3   7  -1 39810.9 1420.11   6
   3  -7  -1 33279.9 2975.36   1
   3   7   1 48429.2 1641.27   5
   7   3   1 52116.9 1628.61   5
   3   7   1 42037.9 1380.33   6
   3   7   2 147023. 3113.87   5
   7  -3  -2 156166. 3269.59   3
   7   3   2 153802. 3141.90   5
   3  -7  -3 5624.37 739.725   7
   7  -3  -3 6861.23 813.089   7
   3   7   3 11293.9 1060.05   5
   3   7   3 8560.05 822.862   6
   7  -3  -3 13401.7 1167.47   3
  -7  -3   3 13056.9 1079.21   4
  -7  -3   4 32489.3 1954.10   4
   3   7   4 22231.5 1635.52   5
  -3  -7   4 31835.7 1913.25   4
   7  -3  -4 11603.2 1141.96   7
   3  -7  -4 11667.7 1186.01   7
   3   7   5 22895.7 1896.79  10
  -7  -3   5 26699.8 1965.37   9
  -7  -3   5 32009.9 2153.39   4
  -3  -7   5 32915.0 2155.71   4
   7  -3  -5 11658.6 1264.37   7
   3   7   5 22060.9 1787.17   5
   3  -7  -5 12990.0 1376.32   7
  -7   3  -5 17107.2 1587.91  20
  -3   7  -5 16086.2 1575.42  20
   3   7   5 23072.8 1852.70  18
  -7  -3   6 967.623 603.589   9
  -3   7  -6 177.395 383.607  20
  -7   3  -6 295.549 452.164  20
  -7  -3   6 491.820 538.635  22
  -7  -3   7 1913.31 553.788   9
  -3   7  -7 1161.67 460.220  20
  -7   3  -7 1048.69 425.875  20
  -7  -3   7 1618.29 559.286  22
  -3  -7   7 1641.63 599.969  22
   7   3   7 1360.17 516.348  24
  -7  -4  -7 409.703 365.872  12
  -7   4   7 1153.76 551.236   9
   4   7  -7 394.900 298.866  13
  -4   7   7 261.037 354.074  18
  -7   4   7 577.398 453.042  18
  -7   4   6 3324.78 945.304   9
  -4   7   6 2075.02 797.768   9
  -4   7   6 1781.21 664.372  10
  -4   7   6 1178.09 530.943  18
  -4   7   5 8800.33 1178.33   6
  -4   7   5 12581.5 1414.49   9
  -7   4   5 13048.5 1451.70   9
  -4   7   5 9766.90 1236.91  10
  -4  -7  -4 9456.74 1019.25   7
  -4  -7  -3 11197.5 943.274   7
  -4   7   3 17071.5 1364.50   6
   7   4  -2 39114.0 1615.48   5
   4   7  -2 40257.4 1714.28   5
   4   7  -1 36361.8 1481.09   5
   7   4  -1 36159.8 1400.30   5
  -4   7   1 36718.9 1476.05   6
  -7   4   1 36288.9 1294.03   6
   7   4   0 1539.06 280.948   3
   4  -7   0 1388.09 654.774   2
   4   7   0 1079.89 516.064   2
   4   7   0 1526.64 328.280   5
   7   4   0 1316.28 307.279   5
  -7   4   0 1245.40 224.083   6
   4   7   0 1411.33 280.742   6
  -7   4   0 753.057 421.355   1
  -4   7   0 1468.24 309.358   6
   7   4   1 45658.3 1609.77   5
   4   7   1 44827.5 1643.89   5
  -4   7  -1 34111.0 1336.80   6
   4   7   1 35083.2 1263.54   6
   4  -7  -2 60814.3 1757.22   3
   4   7   2 57411.9 2045.02   5
   7   4   2 61215.2 2069.90   5
  -7  -4   3 26153.4 1556.46   4
   4  -7  -3 11543.5 1057.55   7
   4   7   3 22838.3 1496.79   5
   7  -4  -3 13248.0 1145.27   7
   7  -4  -3 25597.9 1531.76   3
  -7  -4   4 21173.6 1635.80   4
  -4  -7   4 21490.4 1640.10   4
   4  -7  -4 8364.37 1030.96   7
   7  -4  -4 7475.97 957.221   7
   4   7   4 16120.7 1425.48   5
  -7  -4   5 14204.0 1468.17   9
  -7  -4   5 17179.5 1616.74   4
  -4  -7   5 18292.4 1685.16   4
   4  -7  -5 6637.59 998.944   7
   7  -4  -5 5774.18 923.670   7
   4   7   5 11321.9 1334.71   5
  -4   7  -5 7832.88 1146.42  20
  -7   4  -5 8667.11 1173.00  20
   4   7   5 11518.3 1360.68  18
  -7  -4   6 2005.15 711.307   9
  -7  -4   6 1090.19 611.093  22
  -7   4  -6 1052.97 556.336  20
  -4   7  -6 809.547 470.158  20
  -7  -4   7 674.003 405.874   9
  -4   7  -7 665.208 395.262  20
  -7   4  -7 377.283 360.782  20
  -7  -4   7 1152.89 524.453  22
   7   4   7 970.593 447.826  24
  -4  -7   7 702.285 490.430  22
  -4  -7   7 732.657 402.835  18
  -4   7  -7 641.256 349.315  13
  -7  -5  -7 2652.58 564.125  12
  -7   5   7 3309.49 597.109  18
   5   7  -7 2047.90 478.746  13
  -5   7   6 2307.58 685.689  10
  -5   7   6 2776.56 858.353   9
  -7   5   6 2751.58 858.268   9
  -7   5   6 1167.50 532.815  18
  -7   5   5 20329.1 1661.94  10
  -5   7   5 19689.1 1722.24  10
  -5   7   5 26976.4 1990.50   9
  -7   5   5 26789.8 2004.77   9
  -5   7   5 16503.1 1571.30   6
  -5   7   3 29597.8 1793.23   6
   7   5  -2 39613.2 1703.57   5
   5   7  -2 40346.8 1759.00   5
  -5   7   2 44054.5 1868.69   6
   5   7  -1 27836.8 1373.26   5
   7   5  -1 27376.2 1316.78   5
  -5   7   1 27108.4 1299.02   6
  -7   5   1 26080.1 1165.24   6
   5   7   0 2884.56 466.651   5
   7   5   0 3101.19 462.510   5
   5   7   0 2301.50 360.337   6
  -5   7   0 2749.94 412.265   6
  -7   5   0 2422.98 334.981   6
   5   7   1 34302.7 1524.19   5
   7   5   1 34813.6 1487.93   5
  -5   7  -1 25293.6 1168.25   6
   5   7   1 25152.0 1054.60   6
   7   5   2 57390.3 2084.56   5
   5   7   2 55876.9 2079.44   5
   7  -5  -3 23674.8 1542.84   7
   5  -7  -3 22049.5 1490.61   7
   5   7   3 39045.6 2004.17   5
   7   5   3 40343.3 2018.31   5
   7  -5  -3 45189.7 2008.09   3
  -7  -5   4 101065. 3508.95   4
  -5  -7   4 100850. 3521.74   4
   5   7   4 72718.8 2975.67   5
   7   5   4 76356.5 3063.22   5
  -7  -5   5 24616.0 1855.97   9
  -5   7  -5 17131.4 1607.86  20
  -7   5  -5 17287.9 1629.32  20
  -7  -5   5 33133.4 2229.84   4
  -5  -7   5 33514.1 2242.10   4
   5  -7  -5 12536.1 1364.33   7
   5   7   5 19833.6 1720.46   5
   7   5   5 21649.8 1811.72   5
   7  -5  -5 10973.7 1268.15   7
  -7  -5   6 2815.83 709.668   9
  -5   7  -6 1486.30 600.073  20
  -7   5  -6 1651.29 626.392  20
  -7  -5   7 3463.70 669.564  22
  -5   7  -7 2432.56 576.600  20
  -5  -7   7 2651.61 613.344  22
  -7   5  -7 2752.46 582.672  20
  -5  -7   7 2693.01 541.888  18
  -5   7  -7 2099.70 486.299  13
  -6  -7  -7 355.099 323.962  12
  -7  -6  -7 164.800 300.447  12
   7  -6   7 516.475 428.287  24
  -6   7   6 1902.65 603.816  10
  -7   6   6 1732.70 718.137   9
  -7   6   6 2254.86 639.646  10
  -6   7   6 1876.72 738.542   9
  -6   7   5 1534.51 589.211   6
  -7   6   5 619.245 399.127  10
  -6   7   5 957.985 484.439  10
  -6   7   5 1670.26 700.252   9
  -7   6   5 1912.51 750.042   9
  -6   7   4 23144.0 1772.15   6
  -7   6   4 24369.6 1822.01  16
  -6   7   3 26661.6 1703.93   6
   7   6  -2 7386.93 793.843   5
   6   7  -2 7715.89 833.563   5
  -6   7   2 8416.05 870.895   6
  -7   6   2 7903.77 837.066   6
   6   7  -1 34222.9 1537.89   5
   7   6  -1 33337.9 1508.75   5
  -6   7   1 31880.5 1418.85   6
  -7   6   1 31014.2 1346.00   6
   6   7   0 2098.11 426.168   5
   7   6   0 2263.31 440.954   5
  -6   7   0 2146.33 368.860   6
  -7   6   0 2067.42 336.860   6
   6   7   1 39597.2 1675.74   5
   7   6   1 40261.1 1686.26   5
   6   7   2 11140.6 1024.75   5
   7   6   2 11153.7 1007.22   5
   7  -6  -3 21128.3 1495.40   7
   6   7   3 34872.8 1913.47   5
   7   6   3 34257.8 1910.30   5
   6  -7  -3 20172.3 1474.07   7
   7  -6  -3 38968.6 1873.88   3
  -6   7  -4 21276.1 1687.20  20
  -7   6  -4 22355.6 1726.30  20
  -6  -7   4 40387.6 2297.17   4
   6  -7  -4 15524.2 1426.85   7
   7  -6  -4 16071.8 1450.89   7
   7   6   4 30218.8 1991.02   5
   6   7   4 29346.8 1950.10   5
  -7  -6   4 40205.5 2297.54   4
  -7  -6   5 2323.03 716.016   9
   6  -7  -5 756.773 435.032   7
   7  -6  -5 692.294 443.242   7
   6   7   5 1713.75 663.829   5
   7   6   5 2028.72 722.566   5
  -7   6  -5 897.542 507.182  20
  -6   7  -5 1033.25 488.368  20
  -6   7  -6 1571.73 587.250  20
  -7   6  -6 1498.00 562.720  20
  -7  -6   7 615.439 449.763  22
  -6  -7   7 567.083 420.631  22
  -7   6  -7 599.108 350.275  20
  -6   7  -7 416.781 354.588  20
  -7  -6   7 351.501 359.123  18
  -6   7  -7 167.786 263.719  13
  -6  -7   7 253.879 341.061  18
   7  -7   7 9887.56 912.088  24
  -7  -7  -7 8862.16 882.931  12
  -7   7   6 888.848 638.882   9
  -7   7   6 916.927 525.352  10
  -7   7   5 9362.41 1176.82  10
  -7   7   5 13577.9 1469.00   9
  -7   7   4 94145.7 3530.37  10
  -7   7   4 83993.9 3295.58   6
  -7   7   4 90112.4 3458.59  16
  -7   7   3 39107.3 2100.11   6
   7   7  -2 19221.2 1316.79   5
  -7   7   2 21194.9 1343.24   6
   7   7  -1 44918.2 1888.71   5
  -7   7   1 41026.2 1658.71   6
   7   7   0 42235.0 1756.02   5
  -7   7   0 34856.4 1402.11   6
   7   7   1 53779.4 2083.25   5
   7   7   2 27459.4 1568.64   5
   7   7   3 53918.0 2461.75   5
   7  -7  -3 60775.1 2311.40   3
  -7  -7   4 110078. 3628.98   9
  -7  -7   4 148287. 4402.80   4
   7  -7  -4 57966.7 2756.50   7
   7   7   4 107451. 3744.60   5
  -7   7  -4 82768.0 3398.58  20
  -7   7  -5 9137.00 1219.52  20
  -7   7  -6 398.066 471.794  20
  -7  -7   7 10232.9 979.487  22
  -7   7  -7 8501.20 883.695  20
  -7  -7   7 10283.7 880.486  18
   0   8   0 4449.62 553.870   5
   0  -8   0 3180.32 932.632   2
   8   0   0 3807.08 397.214   5
   0   8   0 4008.90 565.993   6
   0  -8   0 3204.59 965.481   1
   0   8  -1 140965. 2650.17   5
   0   8   1 182528. 2892.89   5
   0   8   1 175910. 3181.74   6
   8   0   1 187995. 2766.83   5
   0   8  -1 155599. 3026.22   6
   8   0  -2 1287.26 555.832   3
   0  -8  -2 211.401 185.388   7
  -8   0   2 917.149 324.563   4
   0   8   2 869.531 321.983   5
   0   8   2 753.628 352.498   6
   8   0  -3 632.985 548.544   3
   8   0  -3 384.738 238.417   7
  -8   0   3 1037.72 410.157   4
   0  -8  -3 307.844 267.695   7
   0  -8   3 486.693 317.957   4
   0   8   3 484.304 333.253   5
   0   8   3 130.687 255.474   6
  -8   0   4 6430.74 900.406   4
   0  -8   4 7561.03 976.552   4
   0  -8  -4 2433.16 556.554   7
   0   8   4 4638.11 774.041   5
   0   8   4 3298.42 723.919   6
   0   8   5 25071.1 1966.79  10
  -8   0   5 28518.3 2107.02   9
   0  -8   5 37341.4 2196.41   4
   0  -8  -5 15639.4 1481.16   7
   0   8   5 17799.0 1523.08   6
  -8   0   5 37915.6 2270.28   4
  -8   0   5 23871.9 1842.92  22
   0   8  -5 17177.3 1560.66  20
  -8   0  -5 17660.0 1535.91  20
   0   8   5 25797.5 1860.82  18
  -8   0   6 52370.6 2733.26   9
   0   8   6 45065.1 2530.05  10
  -8   0   6 41759.1 2334.36  22
  -8   0  -6 28904.5 1897.66  20
   0   8  -6 29309.3 1961.69  20
   0  -8   6 39077.5 2298.84  22
   0   8   6 42766.4 2367.36  18
  -8   0   7 6724.28 918.960   9
   8   0  -7 3191.71 580.981  20
  -8   0  -7 3573.82 594.931  20
   0  -8  -7 3028.91 560.734  20
   0   8  -7 3759.56 621.833  20
   0  -8   7 5488.00 776.363  22
   8   0   7 5561.26 822.284  24
  -8   0  -7 4140.63 661.573  12
  -8   0   7 6198.29 857.093  18
   0   8  -7 3852.66 696.880  13
  -8  -1  -7-128.597 336.093  12
  -8   1   7 188.882 473.107   9
   8   1  -7-2.43417 227.193  20
   1  -8   7 533.682 393.021  22
   1   8  -7 180.342 282.837  20
   8  -1   7 515.683 496.903  24
   1   8  -7-90.5689 304.799  13
  -8   1   7 59.1850 425.708  18
  -1   8   6 2912.79 966.342  10
  -8   1   6 2603.52 905.229   9
   1   8  -6 653.747 425.277  20
  -8  -1  -6 819.871 421.818  20
  -8   1   6 1065.63 590.899  22
   1  -8   6 1806.33 662.332  22
  -1   8   6 4003.60 1050.09  18
  -8   1   5 1249.11 625.731   9
  -1   8   5 1861.77 703.966  10
  -1  -8  -5 1241.75 539.365   7
  -8   1   5 1636.70 618.044   4
  -1   8   5 1534.60 550.275   6
   1   8  -5 1153.47 489.705  20
  -1   8   5 1584.02 702.158  18
  -8   1   4 5207.53 810.392   4
   1  -8   4 6356.78 860.807   4
  -1  -8  -4 2601.41 571.928   7
  -1   8   4 3279.86 709.345   6
   8   1  -3 557.210 512.533   3
  -1  -8  -3 153.322 237.398   7
  -8   1   3 796.074 373.008   4
   1  -8   3 495.409 306.294   4
  -1   8   3 256.472 291.860   6
   8   1  -2 30589.3 1518.43   3
  -8   1   2 28201.8 1216.35   4
  -1   8   2 26487.2 1194.07   5
  -1   8   2 25972.7 1383.40   6
   8   1  -1 117727. 2191.44   5
   1   8  -1 128452. 2600.85   5
  -1   8   1 151672. 2469.38   5
   1   8  -1 137279. 2839.94   6
   8  -1   1 157543. 2378.73   5
  -1   8   1 155020. 3020.29   6
   1  -8   1 119129. 4870.40   1
   1  -8   0 2444.80 792.749   1
  -1   8   0 2708.92 351.878   5
   1   8   0 2984.14 419.572   5
   8   1   0 2648.68 335.642   5
  -1   8   0 2912.43 416.501   6
  -1  -8   0 2194.59 771.670   1
   1  -8   0 2392.01 721.464   2
   1   8   0 2681.44 394.034   6
  -1  -8   0 2019.57 571.742   2
  -1   8  -1 116022. 2296.80   5
   8   1   1 167608. 2743.80   5
   1   8   1 159676. 2832.91   5
  -1   8  -1 136228. 2811.76   6
   1   8   1 154049. 2927.42   6
   1  -8  -1 134010. 4862.80   2
   8  -1  -2 30838.0 1537.42   3
   1   8   2 28130.5 1342.20   5
   1   8   2 26066.3 1335.96   6
   1   8   3 463.499 338.720   5
   1  -8  -3 328.613 263.271   7
   8  -1  -3 341.873 288.398   7
  -8  -1   3 699.976 343.283   4
   8  -1  -3 389.134 479.327   3
  -1  -8   3 613.459 323.616   4
   1   8   3 377.290 258.047   6
  -8  -1   4 6600.61 933.114   4
  -1  -8   4 6651.46 929.310   4
   1  -8  -4 2831.55 618.886   7
   8  -1  -4 1815.58 473.851   7
   1   8   4 3902.46 767.389   5
   1   8   4 2833.98 629.644   6
   1   8   5 1800.55 702.579  10
  -8  -1   5 2031.37 721.035   9
  -1  -8   5 1613.57 616.152   4
   1  -8  -5 752.073 448.338   7
  -8  -1   5 1298.71 599.182   4
   1   8   5 726.419 428.213   6
  -1   8  -5 733.227 423.865  20
  -8   1  -5 423.612 297.048  20
   1   8   5 2077.18 744.409  18
  -8  -1   6 1802.91 768.666   9
   1   8   6 4159.03 1042.05  10
  -1   8  -6 896.789 500.429  20
  -8  -1   6 444.031 558.286  22
  -8   1  -6 576.275 389.408  20
  -1  -8   6 1325.78 645.497  22
   1   8   6 2967.84 985.902  18
  -8   1  -7 84.4207 275.956  12
  -8  -1   7 434.300 457.438   9
  -1   8  -7 153.095 298.251  20
   8  -1  -7-46.2780 272.127  20
  -8   1  -7 286.450 285.043  20
   8   1   7 595.999 497.431  24
   1  -8  -7-15.0504 250.865  20
  -1  -8   7 898.902 469.478  22
  -8  -1   7 1041.99 528.443  22
  -8  -1   7 58.2619 441.890  18
  -1   8  -7 369.160 365.121  13
  -8  -2  -7 2816.74 590.130  12
  -8   2   7 4990.57 822.350   9
   8  -2   7 4474.90 807.131  24
  -8   2   7 4124.65 707.463  18
   2   8  -7 3088.70 618.374  13
  -2   8   6 25468.4 1917.18  10
  -8   2   6 22423.2 1677.76  22
  -2   8   6 22735.6 1676.91  18
  -2   8   5 9933.86 1227.26   6
  -2   8   5 15118.8 1524.84   9
  -2   8   5 13394.9 1445.29  10
  -2  -8  -5 7477.32 1041.22   7
  -8   2   5 14621.4 1500.49   9
  -2  -8  -4 4373.37 716.550   7
  -2   8   4 6130.94 945.500   6
  -2  -8  -3 1921.93 429.147   7
  -2   8   3 3089.57 602.992   6
  -2   8   2 45775.4 1895.24   6
   8   2  -2 56813.1 2084.30   3
   2   8  -1 36013.3 1450.58   5
   8   2  -1 34478.8 1289.51   5
   2   8   0 5472.15 558.297   5
   8   2   0 5455.94 515.188   5
   2   8   0 4241.33 960.497   2
   2   8   0 5473.96 559.355   6
   2  -8   0 4356.83 977.112   1
  -2   8   0 5374.94 576.403   6
   2  -8   0 5289.47 1164.76   2
   2   8   1 44499.1 1601.95   5
  -2   8  -1 36221.0 1483.62   6
   2  -8  -1 34212.5 2672.54   2
   2   8   1 39725.5 1482.50   6
   8   2   1 45617.5 1536.68   5
   8  -2  -2 56831.0 2104.62   3
   8   2   2 54609.4 1903.09   5
   2  -8  -3 1779.77 427.919   7
  -8  -2   3 5605.21 730.297   4
   8  -2  -3 3145.49 584.732   7
   2   8   3 4640.60 716.580   5
   2   8   3 3364.37 583.199   6
   8  -2  -3 5428.57 828.115   3
   8  -2  -4 3767.13 685.114   7
  -8  -2   4 12103.5 1237.91   4
  -2  -8   4 11921.7 1211.08   4
   2   8   4 6075.89 831.615   6
   2   8   4 7352.60 990.981   5
   2  -8  -4 4461.04 771.862   7
   2   8   5 13337.4 1487.77  10
  -8  -2   5 17197.0 1643.51   9
  -8  -2   5 20570.8 1709.82   4
  -2  -8   5 19740.8 1668.54   4
   2  -8  -5 6949.63 1020.64   7
   8  -2  -5 6890.84 962.908   7
   2   8   5 12174.9 1295.91   5
  -2   8  -5 9197.52 1180.41  20
  -8   2  -5 9615.92 1194.68  20
   2   8   5 13090.8 1409.61  18
  -8  -2   6 28234.4 2023.50   9
  -8   2  -6 16477.0 1532.06  20
  -2  -8   6 21976.9 1784.34  22
  -2   8  -6 17349.2 1556.66  20
  -8  -2   6 23541.5 1798.28  22
  -8  -2   7 5487.54 811.489   9
  -8   2  -7 3058.11 578.759  20
  -8  -2   7 4408.16 741.750  22
   2  -8  -7 2310.68 520.112  20
  -2   8  -7 3306.17 610.124  20
   8  -2  -7 2438.37 528.515  20
   8   2   7 4233.73 722.723  24
  -2  -8   7 4867.02 780.393  22
  -2   8  -7 3591.13 676.195  13
  -8  -3  -7 2034.13 518.022  12
  -8   3   7 3260.95 713.050   9
   8  -3   7 3030.49 668.995  24
   3   8  -7 1814.20 480.561  13
  -8   3   7 2605.74 584.403  18
  -8   3   6 6352.73 1141.71   9
  -3   8   6 4876.96 961.172  10
  -3   8   6 3963.57 805.245  18
  -3   8   5 2354.74 670.030   6
  -3   8   5 1700.35 597.716  10
  -8   3   5 1853.35 662.929   9
  -3   8   5 2353.42 744.178   9
  -3  -8  -4 3445.36 641.823   7
  -3   8   4 4322.28 830.330   6
  -3  -8  -3 1215.43 372.403   7
  -3   8   3 1863.28 549.788   6
   3   8  -2 19285.0 1211.94   5
  -3   8   2 23338.7 1377.23   6
   3   8  -1 20966.5 1152.04   5
   8   3  -1 19542.3 1034.58   5
  -3   8   1 22027.1 1199.35   6
   3  -8   0 656.156 410.096   1
   3   8   0 1034.59 532.152   2
   3   8   0 836.342 262.681   5
   8   3   0 880.332 268.936   5
   3   8   0 1241.99 307.189   6
  -3   8   0 1145.83 320.066   6
   3  -8  -1 19557.4 2152.98   2
   3   8   1 25588.9 1272.01   5
   8   3   1 25340.7 1194.11   5
  -3   8  -1 21063.4 1131.26   6
   3   8   1 22037.6 1102.82   6
   8  -3  -2 29354.1 1528.83   3
   3   8   2 25805.9 1396.91   5
   8   3   2 28130.0 1421.73   5
   3  -8  -3 1020.10 378.442   7
   8  -3  -3 1378.12 442.939   7
  -8  -3   3 2606.41 563.829   4
   8  -3  -3 2219.69 625.454   3
   3   8   3 2327.74 582.084   5
   3   8   3 1709.03 422.751   6
   3   8   4 5866.95 919.808   5
   8  -3  -4 2463.86 578.839   7
  -8  -3   4 8062.74 1055.39   4
  -3  -8   4 8582.24 1070.04   4
   3  -8  -4 3479.61 700.859   7
  -8  -3   5 3561.74 874.215   9
   3   8   5 2871.65 804.713  10
   3  -8  -5 1190.72 503.967   7
   8  -3  -5 1123.85 473.752   7
  -8  -3   5 2714.53 726.580   4
  -3  -8   5 3724.59 876.124   4
   3   8   5 2390.51 698.952   5
   8   3   5 2819.37 793.204   5
  -8   3  -5 1531.21 558.315  20
  -3   8  -5 1562.80 569.656  20
   3   8   5 1898.77 712.029  18
  -8  -3   6 5068.83 917.766   9
  -3   8  -6 2703.08 706.048  20
  -8   3  -6 2976.42 739.446  20
  -8  -3   6 3947.41 863.688  22
  -8  -3   7 3139.93 631.236   9
  -3  -8   7 2557.75 610.263  22
  -8   3  -7 2134.83 517.178  20
  -8  -3   7 2875.58 631.649  22
   8   3   7 2391.93 541.441  24
  -3   8  -7 1889.95 515.009  20
  -3   8  -7 2093.68 511.208  13
  -8  -4  -7 2273.83 551.931  12
  -8   4   7 3808.13 726.020   9
   8  -4   7 2990.47 656.914  24
   4   8  -7 1793.99 464.687  13
  -8   4   7 3234.51 587.803  18
  -4   8   6 12975.9 1401.88  10
  -8   4   6 16860.2 1622.95   9
  -4   8   5 8135.08 1145.47  10
  -8   4   5 9408.32 1256.29   9
  -4   8   5 9386.36 1230.07   9
  -4   8   5 6725.23 1035.39   6
  -4   8   4 11276.5 1295.48   6
  -4  -8  -3 12735.0 1015.69   7
  -4   8   3 19264.6 1467.33   6
   8   4  -2 26963.2 1391.64   5
   4   8  -2 28797.7 1527.40   5
   8   4  -2 38310.5 1723.71   3
  -4   8   2 34771.7 1689.37   6
   4   8  -1 16193.0 1044.21   5
   8   4  -1 15415.1 960.925   5
  -4   8   1 16007.6 1035.76   6
  -8   4   1 15241.3 859.455   6
   8   4  -1 19004.5 1045.89   3
   8   4   0 4453.40 471.134   3
   4   8   0 4470.42 575.291   5
   8   4   0 4055.71 519.162   5
   4   8   0 3742.21 474.561   6
  -4   8   0 3957.76 526.419   6
   4   8   1 19045.7 1146.97   5
   8   4   1 18833.8 1086.27   5
  -4   8  -1 14811.4 949.467   6
   4   8   1 14980.0 887.747   6
   4   8   2 37081.9 1729.81   5
   8   4   2 40221.2 1753.17   5
   4  -8  -3 14192.2 1188.18   7
   8  -4  -3 15805.3 1273.69   7
   4   8   3 25001.9 1606.25   5
   8   4   3 24964.5 1631.73   5
  -8  -4   3 29460.6 1698.97   4
   8  -4  -3 30451.5 1735.31   3
   8  -4  -4 7857.64 981.967   7
  -8  -4   4 20979.5 1664.18   4
  -4  -8   4 21154.7 1650.33   4
   4   8   4 14281.6 1372.52   5
   8   4   4 15056.7 1452.60   5
   4  -8  -4 8027.17 1035.11   7
  -8  -4   5 10537.1 1299.04   9
  -8   4  -5 6564.65 1049.47  20
  -4   8  -5 5952.37 983.818  20
  -8  -4   5 11841.1 1349.35   4
  -4  -8   5 13238.6 1464.91   4
   4  -8  -5 4957.54 899.400   7
   4   8   5 8064.28 1123.78   5
   8   4   5 9106.13 1225.44   5
   8  -4  -5 4280.96 804.377   7
  -8  -4   6 15985.5 1468.13   9
  -4   8  -6 10713.0 1251.83  20
  -8  -4   6 12638.8 1382.86  22
   8   4   6 12678.4 1293.28  24
  -8   4  -6 10790.1 1240.28  20
  -8  -4   7 3155.41 606.692   9
  -8   4  -7 2151.31 521.603  20
  -4  -8   7 3149.60 659.684  22
  -4   8  -7 2432.00 538.727  20
   8   4   7 2348.25 509.527  24
  -8  -4   7 3408.09 637.712  22
  -4   8  -7 2229.38 522.748  13
  -5  -8  -7 1777.05 470.836  12
  -8  -5  -7 1980.79 493.209  12
   8  -5   7 2890.40 610.199  24
   5   8  -7 1618.01 415.575  13
  -8   5   7 2380.53 493.674  18
  -5   8   6 6201.60 976.961  10
  -8   5   6 8872.52 1198.40   9
  -8   5   6 5742.29 890.357  18
  -8   5   5 12619.9 1287.82  10
  -8   5   5 17711.0 1666.12   9
  -5   8   5 12107.3 1375.88  10
  -5   8   5 16198.4 1572.42   9
  -5   8   4 502.836 467.987   6
  -5   8   4 1143.62 532.766  10
  -8   5   4 682.923 457.353  16
  -5   8   3 12565.3 1216.20   6
   8   5  -2 8353.80 830.148   5
   5   8  -2 8930.66 903.691   5
  -5   8   2 9797.83 968.214   6
   5   8  -1 14324.5 1041.91   5
   8   5  -1 14877.9 1002.97   5
  -5   8   1 14487.7 1012.12   6
   8   5  -1 16776.1 980.074   3
  -8   5   1 13834.4 870.010   6
   5   8   0 700.335 290.104   5
   8   5   0 809.573 311.249   5
   5   8   0 728.978 248.719   6
  -5   8   0 933.377 298.213   6
   8   5   1 17618.4 1121.34   5
  -5   8  -1 13742.6 921.538   6
   5   8   1 12879.5 820.009   6
   5   8   1 17457.0 1143.19   5
   8   5   2 11848.7 1042.00   5
   5   8   2 11196.2 1018.02   5
   5  -8  -3 8888.10 1002.46   7
   5   8   3 15859.0 1325.33   5
   8  -5  -3 19205.2 1421.07   3
   8  -5  -3 10829.5 1094.72   7
   8   5   3 16395.2 1348.49   5
   5   8   4 1452.98 613.524  10
  -5   8  -4 622.063 377.163  20
  -8   5  -4 473.378 331.817  20
   5  -8  -4 382.982 317.640   7
  -8  -5   4 1509.74 611.568   4
  -5  -8   4 1206.58 560.761   4
   8  -5  -4 570.170 372.813   7
   5   8   4 930.935 535.436   5
   8   5   4 1488.98 614.401   5
  -8   5  -5 10450.8 1302.98  20
  -5   8  -5 10307.2 1287.33  20
  -8  -5   6 7710.86 1035.45   9
   8   5   6 6439.28 933.200  24
  -8   5  -6 5769.42 950.471  20
  -5   8  -6 5450.84 941.027  20
  -8  -5   6 6807.80 1037.90  22
  -8   5  -7 1945.17 492.243  20
  -5   8  -7 2233.71 519.628  20
  -8  -5   7 2565.11 585.915  22
  -5  -8   7 1772.11 512.579  22
  -5   8  -7 1222.05 381.855  13
  -8  -6  -7 2689.03 529.431  12
  -6  -8  -7 2453.28 495.356  12
   8  -6   7 3086.18 587.002  24
   6  -8   7 3039.93 545.199  24
  -6   8   6 5024.76 967.938   9
  -8   6   6 4549.90 914.952   9
  -6   8   6 4270.29 836.732  10
  -8   6   6 3380.46 713.884  10
  -8  -6  -6 3526.88 786.080  12
   6   8  -6 2715.99 656.067  13
  -6   8   5 10843.9 1342.64  10
  -6   8   5 12708.3 1372.41   9
  -8   6   5 10426.2 1215.98  10
  -8   6   5 15223.9 1538.43   9
  -8   6   4 11443.8 1238.40   9
  -6   8   4 11924.1 1258.81   9
  -8   6   4 9813.17 1159.86  10
  -6   8   4 10443.0 1237.06  10
  -6   8   4 9526.38 1192.03   6
   8   6  -4 5758.16 892.090  21
  -8   6   4 9462.31 1174.09  16
  -6   8   4 10987.8 1244.68  16
  -6   8   3 38656.6 2073.80   6
   8   6  -2 16935.2 1216.98   5
   6   8  -2 18217.8 1287.53   5
  -6   8   2 18602.7 1342.50   6
  -8   6   2 18406.6 1247.91   6
   6   8  -1 21270.5 1287.86   5
   8   6  -1 20653.6 1244.58   5
  -6   8   1 20077.0 1208.88   6
  -8   6   1 18776.5 1076.71   6
   6   8   0 42976.7 1824.68   5
   8   6   0 43771.2 1798.23   5
   6   8   1 22961.2 1382.70   5
   8   6   1 23573.2 1354.97   5
   6   8   2 23913.4 1468.76   5
   8   6   2 22720.1 1445.36   5
   8  -6  -3 56453.1 2338.18   3
   6  -8  -3 28387.5 1764.59   7
   8  -6  -3 30681.5 1849.74   7
   6   8   3 46645.7 2282.16   5
   8   6   3 48827.0 2323.76   5
  -8  -6   4 11451.7 1252.27   9
  -8  -6   4 15357.6 1476.31   4
  -6  -8   4 17474.7 1561.51   4
   6  -8  -4 6508.33 938.969   7
   8  -6  -4 6283.43 945.899   7
   6   8   4 11808.9 1310.14   5
   8   6   4 11822.8 1320.46   5
  -8   6  -4 9687.35 1165.45  20
  -6   8  -4 9934.83 1203.65  20
  -8  -6   4 13459.8 1320.65  12
  -6   8  -5 9462.28 1267.73  20
  -8   6  -5 9575.05 1262.11  20
  -8  -6   6 4844.34 810.386   9
  -6   8  -6 4257.25 837.194  20
  -8   6  -6 3344.70 756.959  20
  -6   8  -6 3116.54 686.554  13
  -8   6  -7 2748.40 530.450  20
  -8  -6   7 3231.54 607.806  22
  -6  -8   7 2977.52 599.984  22
  -6   8  -7 2463.89 507.166  20
  -6   8  -7 2001.03 419.940  13
  -6  -8   7 2446.17 454.863  18
  -8  -6   7 2760.21 530.761  18
   8  -7   7 3044.94 531.676  24
   7  -8   7 2957.25 495.402  24
  -8  -7  -7 3145.39 529.114  12
  -7  -8  -7 2845.97 516.932  12
  -7   8   6 1193.39 604.968   9
  -8   7   6 529.006 587.316   9
  -7  -8  -6 145.045 395.965  12
  -7   8   6 885.750 493.486  10
  -8   7   6 882.061 467.126  10
  -8  -7  -6 310.142 397.539  12
  -7   8   5 7899.69 1114.26   9
  -8   7   5 9563.53 1243.63   9
  -8   7   5 6357.65 956.543  10
  -7   8   5 5732.89 946.015  10
  -7   8   4 29568.3 2049.26  10
  -8   7   4 34010.4 2088.40   9
  -8   7   4 29046.5 2018.62  10
  -7   8   4 33558.7 2068.04   9
  -7   8   4 25295.1 1869.18   6
  -8   7   4 26322.9 1876.08   6
   7   8  -4 18717.5 1615.22  21
   8   7  -4 18376.8 1547.27  21
  -7   8   4 27614.3 1965.49  16
  -8   7   4 28569.8 2014.43  16
  -7   8   3 13612.7 1270.30   6
  -8   7   3 13104.7 1271.18   6
   8   7  -2 7074.94 836.954   5
   7   8  -2 7231.73 874.635   5
  -7   8   2 7547.82 875.672   6
  -8   7   2 7229.93 846.216   6
   7   8  -1 839.691 448.168   5
   8   7  -1 962.678 415.347   5
  -7   8   1 988.442 358.319   6
  -8   7   1 799.366 314.785   6
   7   8   0 8925.80 863.953   5
   8   7   0 8050.06 805.990   5
  -7   8   0 7606.93 704.044   6
   7   8   1 1254.02 497.010   5
   8   7   1 1039.38 457.292   5
  -7   8  -1 658.378 263.829   6
   8   7   2 9042.50 976.311   5
   7   8   2 9330.22 1014.68   5
   8  -7  -3 11914.2 1222.80   7
   8   7   3 18253.4 1504.91   5
   7  -8  -3 10921.2 1175.50   7
   7   8   3 17851.0 1475.81   5
   8  -7  -3 21322.6 1498.19   3
  -8  -7   4 35734.0 2141.21   9
  -8   7  -4 27324.6 1992.26  20
  -7   8  -4 25364.4 1926.39  20
  -8  -7   4 47331.6 2564.67   4
  -7  -8   4 46083.9 2520.95   4
   8   7   4 33021.3 2131.96   5
   7   8   4 31879.0 2098.04   5
   8  -7  -4 19040.0 1615.02   7
   7  -8  -4 17699.4 1594.22   7
  -7   8  -5 5786.71 1015.72  20
  -8   7  -5 6399.66 1041.33  20
  -7   8  -6 617.688 485.343  20
  -8   7  -6 904.558 507.607  20
  -7   8  -6 563.632 356.492  13
  -8   7  -7 3086.40 516.919  20
  -7  -8   7 3726.69 610.755  22
  -8  -7   7 3785.52 606.144  22
  -7   8  -7 2601.07 496.285  20
  -8  -7   7 3351.34 523.663  18
  -7  -8   7 3197.38 485.828  18
  -8  -8  -7 1930.16 399.722  12
  -8   8   6 7925.51 1053.26   9
  -8   8   6 5642.66 870.853  10
   8  -8   6 5666.96 858.329  24
  -8  -8  -6 5299.92 826.294  12
  -8   8   5 15325.8 1504.81  10
  -8   8   5 19029.5 1645.35   9
  -8  -8  -5 14984.2 1462.86  12
  -8   8   4 2960.59 740.329  10
  -8  -8  -4 2480.67 609.980  12
  -8   8   4 2751.44 681.262   6
   8   8  -4 2258.12 628.466  21
  -8   8   4 3260.48 761.016  16
  -8   8   3 46743.9 2322.54   6
   8   8  -2 17841.7 1367.70   5
  -8   8   2 18421.9 1355.22   6
   8   8  -1 32743.9 1727.65   5
  -8   8   1 28696.2 1495.54   6
   8   8   0 181672. 3967.66   5
  -8   8   0 155402. 3169.83   6
   8   8   1 36133.8 1843.92   5
   8   8   2 24449.1 1622.63   5
   8  -8  -3 36520.1 2116.86   7
   8   8   3 55970.0 2602.16   5
  -8  -8   4 3931.68 766.446   9
  -8  -8   4 5409.22 974.649   4
   8  -8  -4 1925.79 587.344   7
   8   8   4 2637.21 717.083   5
  -8   8  -4 4194.04 868.777  20
  -8   8  -5 14778.7 1540.27  20
  -8   8  -6 5994.34 942.006  20
  -8  -8   7 2565.95 491.116  22
  -8   8  -7 2037.03 424.986  20
   0   9   0 213.143 226.348   5
   0  -9   0-109.929 264.216   2
   0   9   0-32.8845 220.707   6
   0   9   1 168165. 2951.40   5
   9   0   1 175027. 2795.10   5
   0   9   1 169729. 3363.67   6
   9   0  -2 22384.9 1439.01   3
   0   9   2 16951.3 1067.41   5
   9   0   2 19751.9 1121.40   5
   0   9   2 16536.7 1173.88   6
  -9   0   2 19814.0 1108.28   4
   9   0  -3 2202.56 713.667   3
   0  -9  -3 894.097 360.681   7
   9   0  -3 802.453 329.969   7
  -9   0   3 2336.81 535.827   4
   0  -9   3 2223.68 495.748   4
   0   9   3 1585.47 432.532   5
   0   9   3 1185.71 424.934   6
  -9   0   4-162.106 440.349   4
   0  -9  -4 272.308 292.524   7
   0  -9   4 694.238 525.455   4
   0   9   4-16.8683 300.101   6
  -9   0   5 2150.93 773.230   9
   0   9   5 2399.61 769.850  10
   0  -9  -5 1368.90 527.071   7
  -9   0   5 2831.86 750.772   4
   0   9   5 1312.00 507.114   6
   0   9  -5 1239.69 480.124  20
   0   9   5 1874.54 640.122  18
  -9   0   6 65295.8 3016.20   9
   0   9   6 57412.0 2840.78  10
  -9   0  -6 35626.3 2033.35  20
   0   9  -6 34444.7 2057.53  20
   0  -9   6 49014.0 2465.38  22
  -9   0   6 49800.4 2442.75  22
  -9   0  -6 43579.1 2370.14  12
  -9   0   7 3399.60 691.647   9
  -9   0  -7 2198.88 482.715  12
   0   9  -7 2369.68 487.135  20
   9   0  -7 1292.05 369.840  20
   0  -9   7 2876.68 547.275  22
   9   0   7 2537.68 607.729  24
   0   9  -7 2292.69 524.342  13
  -9   0   7 3106.13 627.770  18
  -9  -1  -7 1081.77 399.380  12
  -9   1   7 1698.22 568.900   9
   9  -1   7 1673.58 560.660  24
   1   9  -7 1376.29 448.101  13
  -9   1   7 1234.65 479.096  18
  -9   1   6 19937.2 1778.35   9
  -1   9   6 18631.9 1698.22  10
   1  -9   6 15363.0 1396.29  22
   1   9  -6 10447.0 1137.03  20
  -1   9   6 19896.8 1633.77  18
  -9  -1  -6 13332.6 1347.95  12
  -1  -9  -5 356.990 353.307   7
  -1   9   5 780.252 451.789   6
  -1   9   5 262.371 463.848  10
  -9   1   5 29.3238 667.072   9
  -1  -9  -4 185.942 312.856   7
  -1   9   4 256.752 349.189   6
   9   1  -3 1647.80 551.730   3
  -1  -9  -3 934.549 332.631   7
   1  -9   3 2459.13 486.758   4
  -1   9   3 1762.03 507.812   6
   9   1  -2 87846.5 2699.62   3
  -1   9   2 75082.8 2476.44   6
   1   9  -1 132112. 2803.74   5
   1   9  -1 142234. 3102.17   6
   1   9   0 1719.85 377.067   5
  -1   9   0 1349.41 287.062   5
   9   1   0 1130.59 244.292   5
   1   9   0 1657.00 370.119   6
  -1   9   0 1401.02 362.653   6
   1   9   1 160470. 3013.73   5
   9   1   1 164205. 2855.50   5
   1   9   1 158734. 3188.46   6
   9   1   2 84217.6 2350.91   5
   1   9   2 81042.0 2350.92   5
   1   9   2 76718.2 2417.19   6
   9  -1  -3 3447.49 793.044   3
   1  -9  -3 1177.05 373.523   7
  -9  -1   3 3112.11 589.843   4
   9  -1  -3 1465.27 436.417   7
  -1  -9   3 2720.88 573.211   4
   1   9   3 2151.29 537.829   5
   1   9   3 1972.50 513.087   6
   1  -9  -4 452.041 347.037   7
   9  -1  -4 78.1579 252.530   7
  -9  -1   4 691.028 518.101   4
  -1  -9   4 936.202 512.613   4
   1   9   4 319.830 367.548   5
   1   9   4 219.444 319.092   6
   1   9   5 1035.85 616.388  10
  -9  -1   5 1327.57 709.952   9
   1  -9  -5 435.939 362.724   7
  -9  -1   5 536.400 513.555   4
  -1  -9   5 541.009 484.602   4
  -9   1  -5 540.882 410.941  20
  -1   9  -5 495.069 341.564  20
   1   9   5 457.425 519.106  18
   1   9   6 19767.3 1741.29  10
  -9  -1   6 18102.9 1680.27   9
  -1  -9   6 16106.5 1509.29  22
  -9   1  -6 11252.9 1198.95  20
  -1   9  -6 11916.8 1262.25  20
  -9  -1   6 14874.9 1419.32  22
   9   1   6 17371.7 1613.62  24
  -9   1  -6 12019.5 1253.34  12
  -9  -1   7 2506.87 616.878   9
  -9   1  -7 1090.21 370.472  12
   9  -1  -7 848.109 346.192  20
  -1   9  -7 1566.41 429.455  20
  -1  -9   7 1909.23 518.866  22
   9   1   7 1443.95 530.258  24
  -9   1  -7 1383.46 400.449  20
   1  -9  -7 1042.57 341.509  20
  -9  -1   7 1340.74 492.136  18
  -1   9  -7 1327.64 453.668  13
  -9   2   7 4118.94 720.327   9
   9  -2   7 3631.76 688.465  24
  -9  -2  -7 2731.83 564.262  12
   2   9  -7 2852.61 562.906  13
  -9   2   7 3148.70 603.968  18
  -9   2   6 28727.5 2066.73   9
  -2   9   6 24841.0 1874.34  10
  -2  -9  -5 5121.98 870.813   7
  -2   9   5 7771.39 1189.15  10
  -9   2   5 9316.85 1247.18   9
  -2   9   5 6183.83 963.286   6
  -2  -9  -4 565.240 334.922   7
  -2   9   4 186.065 329.748   6
  -2  -9  -3 1248.39 363.736   7
  -2   9   3 1896.45 549.821   6
  -2   9   2 25297.1 1487.74   6
   9   2  -2 31587.7 1650.42   3
   9   2  -1 49215.2 1616.13   5
   2   9  -1 53039.9 1859.93   5
   2   9   0 749.110 311.422   5
   9   2   0 546.868 228.073   5
   2   9   0 619.979 297.551   6
  -2   9   0 756.155 318.641   6
   2   9   1 61701.5 1984.68   5
   9   2   1 64567.4 1903.32   5
  -2   9  -1 53527.0 1909.46   6
   2   9   1 55404.6 1891.44   6
   2   9   2 27018.0 1425.95   5
   9   2   2 28606.8 1437.05   5
   2   9   2 24860.4 1361.03   6
   9  -2  -3 3058.93 772.182   3
   2  -9  -3 769.589 317.163   7
   9  -2  -3 1620.61 477.091   7
  -9  -2   3 3240.37 628.149   4
   2   9   3 2152.39 543.663   5
   9   2   3 2647.09 606.125   5
   2   9   3 1912.92 487.998   6
   2  -9  -4 429.153 347.685   7
   9  -2  -4 171.404 278.146   7
  -9  -2   4 1058.51 590.958   4
  -2  -9   4 802.205 523.739   4
   2   9   4 427.562 423.240   5
   2   9   4 221.874 318.390   6
   2   9   5 8766.45 1245.40  10
  -9  -2   5 11681.2 1423.39   9
  -9  -2   5 12222.7 1359.32   4
  -2  -9   5 11219.5 1286.60   4
   2  -9  -5 4858.74 853.564   7
   9   2   5 8078.21 1156.25   5
  -9   2  -5 5847.42 936.274  20
  -2   9  -5 5644.57 962.022  20
  -9  -2   6 25912.6 1920.44   9
  -9   2  -6 15864.0 1436.68  20
  -2   9  -6 15996.6 1464.08  20
  -9  -2   6 20786.5 1643.26  22
   9   2   6 21999.1 1735.74  24
  -9   2  -6 17897.8 1460.91  12
  -9  -2   7 4300.20 715.152   9
  -9   2  -7 2519.01 494.588  20
  -2   9  -7 2616.63 534.011  20
  -9  -2   7 3140.70 592.553  22
  -2  -9   7 3119.58 619.909  22
   2  -9  -7 1477.78 398.410  20
   9  -2  -7 1847.27 446.671  20
   9   2   7 2844.04 602.938  24
  -2   9  -7 2530.28 531.828  13
  -9   3   7 2989.98 651.137   9
  -9  -3  -7 2488.13 540.318  12
   9  -3   7 3177.12 646.829  24
   3   9  -7 1852.14 465.281  13
  -9   3   7 2489.26 529.538  18
  -3   9   6 11644.3 1339.52  10
  -9   3   6 13541.1 1467.53   9
  -3   9   5 5681.35 982.320  10
  -9   3   5 6278.86 1046.23   9
  -3  -9  -4 351.613 296.265   7
  -3   9   4 205.889 375.120   6
  -3   9   4 431.030 383.924  10
  -9   3   4 655.082 547.270   9
  -9   3   4 222.917 345.191  16
  -9   3   4 379.158 455.467  12
  -3  -9  -3 5402.20 677.061   7
  -3   9   3 9073.52 1033.87   6
   3   9  -2 22478.3 1363.53   5
  -3   9   2 26531.1 1565.16   6
   3   9  -1 61379.0 2058.98   5
   9   3  -1 57088.1 1836.00   5
   3   9   0 7630.19 815.094   5
   9   3   0 6467.48 668.070   5
   3   9   0 5764.52 682.908   6
  -3   9   0 6367.28 735.209   6
   3   9   1 71651.0 2211.54   5
   9   3   1 75431.5 2142.84   5
  -3   9  -1 61344.1 2056.71   6
   3   9   1 65982.1 2017.78   6
   9  -3  -2 35389.6 1778.35   3
   3   9   2 31015.0 1580.39   5
   9   3   2 32503.0 1583.55   5
   3  -9  -3 5141.93 743.551   7
   9  -3  -3 6428.04 849.873   7
   3   9   3 9371.17 1036.85   5
   9   3   3 10757.5 1075.93   5
  -9  -3   3 12624.0 1139.16   4
   3   9   3 8034.14 863.488   6
   9  -3  -3 12326.0 1254.91   3
  -9  -3   4 314.770 413.383   9
   3   9   4 624.073 474.550  10
   3  -9  -4 393.399 350.423   7
   9  -3  -4 211.033 302.732   7
  -9  -3   4 342.823 516.015   4
  -3  -9   4 374.025 454.980   4
   3   9   4 98.6822 379.701   5
   9   3   4 951.986 548.710   5
  -3   9  -4-119.696 343.578  20
  -9  -3   4 645.643 493.925  12
   3   9   5 6486.11 1111.78  10
  -9   3  -5 4635.73 888.432  20
  -3   9  -5 4630.80 876.804  20
  -9  -3   6 9869.16 1223.28   9
  -9   3  -6 6481.68 975.043  20
  -9  -3   6 7450.15 1064.64  22
  -3   9  -6 6781.62 1007.79  20
   9   3   6 9137.76 1167.61  24
  -9  -3   7 3314.24 618.077   9
  -3   9  -7 2195.70 493.027  20
  -3  -9   7 3458.02 628.520  22
  -9  -3   7 2943.54 583.482  22
   9   3   7 2100.92 496.281  24
   3  -9  -7 1698.05 436.691  20
   9  -3  -7 1337.37 403.789  20
  -9   3  -7 2161.28 474.724  20
  -3   9  -7 2299.21 500.857  13
  -9   4   7 2181.53 570.056   9
  -9  -4  -7 1438.18 444.525  12
  -4  -9  -7 984.537 356.497  12
   9  -4   7 1301.52 490.221  24
   4   9  -7 1107.41 367.544  13
  -9   4   7 1631.60 438.548  18
  -4   9   6 7889.65 1116.69  10
  -9  -4  -6 6174.67 967.933  12
   4   9  -6 4742.77 843.637  13
  -9   4   5 10945.4 1330.00   9
  -4   9   5 9732.14 1244.05   9
  -4   9   5 9309.22 1249.23  10
  -4   9   5 7531.20 1053.91  19
  -4   9   4 1593.79 570.207   6
  -9   4   4 1188.82 465.876   9
  -4   9   4 1040.29 502.735   9
  -4   9   4 2213.32 711.046  10
  -9   4   4 1483.62 530.348  16
  -4   9   3 7344.92 979.049   6
   9   4  -2 2229.03 457.908   5
   4   9  -2 2205.37 503.828   5
   9   4  -2 3809.96 675.763   3
  -4   9   2 2752.11 573.190   6
   4   9  -1 41374.3 1783.55   5
   9   4  -1 40310.4 1635.72   5
  -4   9   1 42354.8 1791.63   6
   4   9   0 39608.9 1642.45   5
   9   4   0 39304.9 1539.94   5
   4   9   0 35542.2 1475.33   6
  -4   9   0 37780.9 1587.37   6
   4   9   1 48471.4 1911.11   5
   9   4   1 50303.4 1848.97   5
  -4   9  -1 39892.8 1675.45   6
   4   9   1 41696.5 1608.52   6
   9   4   2 3544.22 632.978   5
   4   9   2 2889.95 492.027   6
   4   9   2 2938.33 596.699   5
   9  -4  -3 6182.61 861.154   7
  -9  -4   3 10771.5 1082.99   4
   4   9   3 8847.84 1038.69   5
   9   4   3 8917.28 1057.89   5
   4  -9  -3 5350.44 782.846   7
   9  -4  -3 10962.1 1165.52   3
  -9  -4   4 1543.82 588.221   9
   4   9   4 1798.30 649.046  10
   4  -9  -4 991.221 456.429   7
   9  -4  -4 581.853 374.618   7
  -9  -4   4 2769.39 722.973   4
  -4  -9   4 2392.00 666.124   4
   4   9   4 1149.47 572.119   5
   9   4   4 1433.35 598.165   5
  -9   4  -4 1136.18 418.752  20
  -4   9  -4 1274.97 504.246  20
   9   4   4 1039.67 550.506  24
  -9  -4   4 1842.36 613.871  12
  -9  -4   5 11682.5 1393.73   9
  -9   4  -5 7852.78 1133.60  20
  -4   9  -5 7602.96 1129.75  20
   9   4   5 9525.18 1216.72  24
  -9  -4   6 7356.41 1045.10   9
  -9   4  -6 5436.09 900.514  20
  -4   9  -6 5515.40 914.936  20
   9   4   6 7164.76 1010.35  24
  -9  -4   6 5853.24 958.436  22
  -4   9  -6 6069.24 940.565  13
  -9  -4   7 1797.39 469.944   9
  -4   9  -7 1200.46 395.112  20
  -4  -9   7 1711.31 492.831  22
  -9   4  -7 1089.32 375.464  20
  -9  -4   7 1794.10 494.328  22
   9   4   7 930.793 370.313  24
  -4   9  -7 1037.84 387.915  13
  -5  -9  -7 1664.10 394.828  12
  -9  -5  -7 1507.83 429.913  12
   9  -5   7 2027.31 507.565  24
   5   9  -7 940.721 328.856  13
  -9  -5  -6 2748.09 684.058  12
  -9   5   6 4767.64 950.173   9
  -5   9   6 3476.49 824.464  10
   9  -5   6 3879.15 871.211  24
   5   9  -6 2102.26 598.165  13
  -9   5   5 17469.8 1659.64   9
  -5   9   5 13289.0 1511.70  10
  -5   9   5 16422.0 1557.68   9
  -9   5   5 12506.8 1294.83  10
  -5   9   5 12108.3 1297.99  19
  -5   9   4 2667.87 701.133   6
  -9   5   4 2625.94 651.582  10
  -5   9   4 2658.37 617.023   9
  -9   5   4 2865.66 664.711   9
  -5   9   4 3437.11 783.639  10
  -9   5   4 3104.66 749.798  16
  -5   9   3 6950.62 971.386   6
   9   5  -2 5150.02 693.336   5
   5   9  -2 5529.65 747.884   5
  -5   9   2 5694.71 779.753   6
  -9   5   2 4818.94 677.050   6
   5   9  -1 22225.0 1378.94   5
   9   5  -1 21245.4 1261.41   5
  -5   9   1 21223.5 1304.03   6
   9   5  -1 24843.3 1283.89   3
   5   9   0 43957.5 1866.50   5
   9   5   0 43598.1 1751.68   5
  -5   9   0 39979.4 1676.30   6
   5   9   1 25231.3 1457.96   5
   9   5   1 26416.0 1444.13   5
  -5   9  -1 20371.9 1220.50   6
   5   9   1 20795.6 1128.26   6
   5   9   2 7406.97 866.999   5
   9   5   2 7092.77 820.583   5
   9  -5  -3 11671.2 1192.93   3
   5  -9  -3 5077.79 787.043   7
   9  -5  -3 5794.93 866.348   7
   5   9   3 8979.56 1073.23   5
   9   5   3 8724.42 1094.26   5
   5   9   4 2997.29 782.959  10
  -9  -5   4 3875.32 770.808   9
  -9  -5   4 5224.37 935.879   4
  -5  -9   4 5060.86 922.733   4
   5  -9  -4 1415.71 491.235   7
   9  -5  -4 1751.63 528.138   7
   5   9   4 3264.38 747.766   5
   9   5   4 3703.81 807.427   5
  -9   5  -4 2178.10 631.315  20
  -5   9  -4 2676.64 690.549  20
   9   5   4 2440.77 648.715  24
  -9  -5   4 3867.67 798.767  12
  -9   5  -5 12382.8 1380.65  20
  -5   9  -5 11254.8 1354.61  20
   9   5   5 13907.6 1379.73  24
  -9  -5   6 3453.69 728.568   9
   9   5   6 2951.02 696.976  24
  -9  -5   6 2620.12 692.468  22
  -9   5  -6 2839.40 700.728  20
  -5   9  -6 2834.00 699.378  20
  -5   9  -6 2336.96 618.178  13
  -5   9  -7 1437.54 407.905  20
  -9   5  -7 1575.67 396.348  20
  -9  -5   7 1895.90 476.933  22
  -5  -9   7 2104.94 498.662  22
  -5   9  -7 1246.87 357.591  13
  -6  -9  -7 1937.82 414.460  12
  -9  -6  -7 2218.53 463.893  12
   9  -6   7 2660.09 507.260  24
  -6  -9  -6 1210.59 506.758  12
  -9  -6  -6 1373.11 517.010  12
  -6   9   6 2032.99 637.340  10
  -9   6   6 2648.75 741.989   9
   9  -6   6 2515.92 727.891  24
   6   9  -6 978.554 442.824  13
  -6   9   5 12404.7 1415.77  10
  -9   6   5 15850.3 1570.95   9
  -6   9   5 14876.6 1456.24   9
  -9   6   5 11854.1 1289.52  10
  -9  -6  -5 12344.2 1379.12  12
  -6   9   5 11860.6 1337.63  19
   6   9  -5 8214.03 1150.02  13
  -9   6   4 6710.30 986.254  10
  -6   9   4 7349.54 1073.63  10
  -9   6   4 7373.02 982.595   9
  -6   9   4 6475.05 972.422   6
  -9   6   4 5346.00 918.153   6
   9   6  -4 3648.35 704.790  21
  -9  -6  -4 6589.50 982.007  12
  -9   6   4 7779.48 1093.64  16
  -6   9   3 19458.5 1547.27   6
  -9   6   3 17119.5 1416.04   6
   9   6  -2 1681.57 468.115   5
   6   9  -2 1660.11 497.735   5
  -6   9   2 2046.95 534.537   6
  -9   6   2 1695.28 446.673   6
   6   9  -1 10659.4 991.902   5
   9   6  -1 10336.4 936.869   5
  -6   9   1 9801.99 919.207   6
   6   9   0 33425.8 1648.12   5
   9   6   0 32217.9 1560.43   5
  -6   9   0 30082.2 1459.64   6
   6   9   1 12043.1 1074.25   5
   9   6   1 12159.3 1027.27   5
  -6   9  -1 9947.32 854.969   6
   6   9   2 3367.44 689.521   5
   9   6   2 2322.89 556.512   5
   9  -6  -3 29207.9 1807.58   3
   9  -6  -3 15588.3 1389.68   7
   6  -9  -3 14365.7 1306.01   7
   6   9   3 23574.1 1666.58   5
   9   6   3 23473.1 1679.51   5
  -9  -6   4 8664.43 1120.90   9
   6  -9  -4 3958.96 768.474   7
  -9  -6   4 10788.8 1274.63   4
  -6  -9   4 10368.6 1271.15   4
   9  -6  -4 4323.96 805.885   7
   6   9   4 6445.31 1001.80   5
   9   6   4 7452.18 1100.28   5
  -9   6  -4 6112.93 987.326  20
  -6   9  -4 6367.03 985.783  20
  -6   9  -4 6038.68 910.984  13
  -9  -6   4 8875.96 1110.40  12
  -9   6  -5 10626.6 1356.42  20
  -6   9  -5 10866.4 1327.47  20
  -6   9  -5 10669.6 1266.73  13
  -9  -6   6 1911.00 582.776   9
  -6   9  -6 1805.57 625.327  20
  -9   6  -6 1984.06 616.740  20
  -6   9  -6 1323.27 463.522  13
  -6   9  -7 1411.46 387.606  20
  -9  -6   7 2215.12 471.766  22
  -6  -9   7 2103.14 507.186  22
  -9   6  -7 1482.33 390.347  20
  -6   9  -7 1416.83 338.103  13
  -7  -9  -7 3855.34 513.412  12
  -9  -7  -7 4254.44 572.129  12
  -9   7   6 1012.13 448.058  10
  -7   9   6 966.343 512.850  10
  -9   7   6 784.527 538.327   9
  -7  -9  -6 913.539 441.074  12
  -9  -7  -6 977.397 482.065  12
   9  -7   6 1217.04 566.488  24
  -9   7   6-98.9616 351.204  19
  -7   9   5 7691.78 1081.00   9
  -9   7   5 7941.77 1083.34  10
  -7   9   5 7978.57 1139.64  10
  -9   7   5 10495.0 1287.34   9
  -9  -7  -5 7173.64 1061.72  12
  -7  -9  -5 6166.94 948.491  12
  -9   7   4 13755.5 1379.49   9
  -9   7   4 11642.4 1314.64  10
  -7   9   4 10863.1 1351.53  10
  -7   9   4 9659.85 1198.95   6
  -9   7   4 8932.37 1149.96   6
   7   9  -4 6551.91 1008.85  21
   9   7  -4 5587.58 904.748  21
  -9  -7  -4 9987.34 1198.00  12
  -9   7   4 11423.7 1338.02  16
  -7   9   4 10960.5 1310.38  16
  -7   9   3 8227.22 1069.25   6
  -9   7   3 7961.32 1017.73   6
   9   7  -2 4670.58 726.935   5
   7   9  -2 5073.35 772.274   5
  -7   9   2 5080.17 765.816   6
  -9   7   2 4254.27 680.970   6
   7   9  -1 18830.3 1372.43   5
   9   7  -1 17709.6 1283.18   5
  -7   9   1 16239.7 1184.92   6
   7   9   0 99942.5 2993.64   5
   9   7   0 95747.8 2880.10   5
   7   9   1 20650.1 1439.49   5
   9   7   1 21022.2 1427.32   5
  -7   9  -1 16742.5 1127.65   6
   9   7   2 7009.42 910.882   5
   7   9   2 7192.30 955.960   5
   9  -7  -3 14563.1 1325.65   3
   7  -9  -3 6749.77 949.469   7
   7   9   3 10552.0 1190.78   5
   9  -7  -3 7327.83 1012.97   7
   9   7   3 11211.7 1229.41   5
  -9  -7   4 13496.7 1361.80   9
   7  -9  -4 6674.18 1003.65   7
  -7  -9   4 17574.0 1618.54   4
   9  -7  -4 7117.54 1028.65   7
   7   9   4 11008.5 1295.20   5
   9   7   4 11858.3 1349.74   5
  -9  -7   4 18170.0 1649.06   4
  -9   7  -4 10880.6 1300.93  20
  -7   9  -4 9832.34 1249.09  20
  -9   7  -5 7748.03 1143.59  20
  -7   9  -5 6107.03 1030.34  20
  -7   9  -5 5930.25 938.320  13
  -7   9  -6 789.092 523.155  20
  -9   7  -6 755.677 499.576  20
  -7   9  -6 689.999 377.875  13
  -9   7  -7 3967.77 543.274  20
  -7   9  -7 3501.41 531.092  20
  -7  -9   7 5059.39 642.001  22
  -9  -7   7 4572.22 604.566  22
  -9  -7   7 4378.40 546.642  18
  -8   9   6 2129.91 600.677  10
  -9   8   6 3354.40 717.612   9
  -9   8   6 2488.85 596.436  10
  -9  -8  -6 2464.30 610.083  12
  -8  -9  -6 2032.49 552.218  12
   9  -8   6 2490.24 602.760  24
  -9   8   6 1622.30 496.919  19
  -8   9   6 1396.25 446.511  19
  -9   8   5 14082.2 1420.17  10
  -9   8   5 16603.3 1514.82   9
  -8   9   5 13668.2 1418.82  10
  -8   9   5 16145.2 1460.91   9
   9  -8   5 13520.8 1359.75  24
  -8  -9  -5 12395.7 1311.76  12
  -9  -8  -5 11880.9 1316.52  12
  -9   8   4 11283.2 1327.74  10
  -8   9   4 12211.5 1382.98  10
  -8   9   4 9704.28 1183.32   6
  -9   8   4 9373.66 1179.24   6
   9   8  -4 6705.50 1009.07  21
   8   9  -4 6630.06 1055.23  21
  -8   9   4 11037.7 1317.26  16
  -9   8   4 10903.4 1332.33  16
  -9  -8  -4 10013.2 1207.32  12
  -8  -9  -4 9594.67 1149.05  12
  -8   9   3 3373.11 701.421  10
  -9   8   3 3838.79 793.251  10
  -8   9   3 3685.17 759.256   6
  -9   8   3 3538.95 709.799   6
   8   9  -3 2597.92 645.372  21
  -9   8   3 3419.43 731.521  16
   9   8  -2 2685.22 596.880   5
   8   9  -2 2945.59 638.907   5
  -8   9   2 3510.35 656.272   6
  -9   8   2 3002.11 613.757   6
   9   8  -1 3876.87 686.630   5
   8   9  -1 3989.69 668.986   5
  -8   9   1 3698.39 597.930   6
  -9   8   1 3274.57 574.278   6
   8   9   0 13741.8 1221.52   5
   9   8   0 13456.7 1180.72   5
  -8   9   0 10385.8 902.574   6
   8   9   1 4626.12 778.405   5
   9   8   1 4106.55 723.682   5
   8   9   2 4159.09 800.564   5
   9   8   2 3972.00 775.043   5
  -9   8  -3 2749.62 668.263  20
  -8   9  -3 3645.98 748.855  20
   9  -8  -3 5734.45 879.071   3
   8   9   3 4432.04 861.711   5
   9   8   3 4621.75 871.445   5
   8  -9  -3 3348.95 721.770   7
   9  -8  -3 3002.38 715.306   7
  -9  -8   4 14239.3 1401.49   9
  -9   8  -4 11100.7 1322.23  20
  -8   9  -4 11319.7 1355.61  20
  -9  -8   4 18090.1 1668.76   4
  -8  -9   4 18190.8 1664.60   4
   8  -9  -4 6832.93 1025.88   7
   9  -8  -4 6355.65 999.745   7
   8   9   4 11019.9 1300.23   5
   9   8   4 10556.5 1269.67   5
  -8   9  -5 12709.0 1405.88  20
  -9   8  -5 13289.1 1423.02  20
  -9   8  -6 2054.18 574.393  20
  -8   9  -6 1931.16 568.944  20
  -8   9  -7 1840.31 380.532  20
  -8  -9   7 2338.20 444.934  22
  -9  -9  -6 1255.49 448.710  12
  -9   9   6 858.165 416.763  10
  -9   9   6 605.012 369.028  19
  -9   9   5 8052.20 1090.97  10
  -9  -9  -5 8863.15 1103.93  12
  -9   9   4 685.398 479.292  10
  -9  -9  -4 377.163 373.617  12
  -9   9   4 297.322 379.349   6
   9   9  -4 189.459 314.068  21
  -9   9   4 1145.07 602.245  16
  -9  -9  -3 587.289 387.798  12
  -9   9   3 34.2497 360.724  10
  -9   9   3 508.703 395.083  11
  -9   9   3 497.848 393.363   6
   9   9  -3 474.092 405.216  21
  -9   9   3 627.043 412.834  16
   9   9  -2-297.513 450.612   5
  -9   9   2 102.559 271.437   6
   9   9  -1 12731.3 1207.66   5
  -9   9   1 10974.1 1012.82   6
   9   9   0 167651. 4140.90   5
   9   9   1 15914.5 1375.51   5
   9   9   2 487.596 505.223   5
   9  -9  -3 741.396 477.723   7
   9   9   3 1615.00 675.360   5
  -9   9  -3 697.438 378.570  20
  -9   9  -4 497.118 435.798  20
  -9   9  -5 8842.35 1150.79  20
  -9   9  -6 683.940 402.785  20
   0  10   0 3283.46 458.221   5
   0  10   0 3746.94 566.307   6
   0  10  -1 14017.4 946.501   5
   0  10   1 16007.5 961.226   5
   0  10  -1 16090.0 1124.17   6
   0  10   1 18243.4 1187.86   6
   0 -10  -2 831.326 288.621   7
  10   0  -2 3021.71 732.641   3
   0  10   2 2213.00 527.731   6
  10   0   2 2298.92 445.783   5
   0 -10   3 6884.20 823.724   4
  10   0   3 5777.82 781.665   5
   0  10   3 5173.00 803.047   6
  10   0  -3 7363.00 1107.84   3
   0 -10  -4 92.9172 290.107   7
   0  10   4 198.554 304.849   6
 -10   0  -4-514.196 515.335  12
 -10   0   4-53.9178 444.772   9
   0  10   4 58.1546 356.435  10
   0  10   4-142.480 317.161  19
 -10   0   4 313.676 457.541  12
 -10   0   4 188.969 286.314  16
   0  10   5 4981.35 980.174  10
 -10   0  -5 3637.11 782.174  12
 -10   0   5 5877.38 1082.17   9
   0  10   6 25344.2 1896.77  10
 -10   0   6 30126.5 2039.44   9
   0 -10   6 21744.8 1598.31  22
   0  10  -6 15802.3 1336.20  20
  10   0   6 24211.5 1825.71  24
   0  10  -6 18690.4 1629.58  13
 -10   0  -6 20366.5 1591.56  12
 -10   0   7 3665.88 649.342   9
 -10   0  -7 2304.41 460.878  12
  10   0   7 2495.07 561.286  24
 -10   0   7 3055.74 581.078  18
   0  10  -7 2086.90 505.542  13
 -10  -1  -7 1455.34 413.055  12
 -10   1   7 1957.77 528.624   9
  10  -1   7 1649.73 499.834  24
 -10  -1  -7 1172.70 338.791  26
   1  10  -7 1228.86 393.074  13
 -10   1   7 1785.92 469.811  18
 -10  -1  -6 764.785 480.214  12
  -1  10   6 2254.18 831.074  10
 -10   1   6 1743.93 769.087   9
  10  -1   6 1736.15 791.444  24
   1  10  -6 1042.88 570.518  13
  -1  10   5 1113.07 580.108  10
 -10  -1  -5 501.032 435.235  12
 -10   1   5 822.099 545.377   9
 -10   1   5 1577.32 638.401  16
  -1 -10  -4 1075.75 410.299   7
  -1  10   4 1378.75 522.616   6
 -10  -1  -4 966.947 397.679  12
  -1  10   4 1305.04 527.262  10
 -10   1   4 2076.21 671.446   9
 -10   1   4 1625.73 476.235  16
 -10   1   4 2493.41 729.758  12
  -1  10   4 1361.86 528.535  19
  -1 -10  -3 1649.95 432.004   7
  -1  10   3 2715.09 619.837   6
  10   1  -2 28461.9 1649.61   3
  -1  10   2 22564.7 1429.64   6
   1  10  -1 7608.91 723.561   5
   1  10  -1 7789.17 788.588   6
  -1  10   1 8845.88 852.804   6
   1  10   0 1524.82 374.877   5
   1  10   0 1709.16 429.563   6
  -1  10   0 1932.41 446.018   6
  -1  10  -1 6413.32 609.689   5
   1  10   1 8047.01 738.210   5
  10   1   1 8713.16 705.736   5
  -1  10  -1 8163.86 824.288   6
   1  10   1 8238.96 802.002   6
   1  10   2 23438.7 1338.03   5
  10   1   2 23875.8 1303.25   5
   1  10   2 22453.8 1390.78   6
 -10  -1   3 4094.06 677.285   4
  10  -1  -3 4065.42 857.694   3
   1 -10  -3 1634.54 452.745   7
  10  -1  -3 1693.21 478.198   7
  -1 -10   3 3609.41 644.660   4
   1  10   3 2728.78 565.512   5
   1  10   3 2476.77 583.134   6
  10   1   3 2773.35 616.940   5
 -10   1  -4 1032.29 381.076  12
   1  10   4 1096.23 522.009  10
 -10  -1   4 2156.10 698.068   9
   1 -10  -4 785.706 382.007   7
 -10  -1   4 2533.86 638.196   4
  -1 -10   4 2672.79 661.973   4
  10   1   4 1881.58 620.537   5
   1  10   4 1333.67 475.234   6
  10   1   4 1523.42 631.930  24
  -1  10  -4 997.561 399.838  20
 -10  -1   4 2156.47 684.979  12
   1  10   5 1795.35 713.772  10
 -10   1  -5 692.700 460.266  12
 -10  -1   5 3061.55 896.249   9
  -1  10  -5 790.847 438.373  20
  10   1   5 2056.17 785.265  24
 -10  -1   6 1017.74 678.284   9
 -10   1  -6 871.454 476.015  12
 -10   1  -6 807.425 422.037  20
  10   1   6 2111.62 777.027  24
  -1  10  -6 1039.74 491.505  20
  -1 -10   6 544.174 494.716  22
  -1  10  -6 789.677 550.336  13
 -10  -1   7 2173.02 548.200   9
 -10   1  -7 1134.95 347.691  12
  -1 -10   7 1839.19 453.985  22
  10   1   7 1388.89 462.267  24
  -1  10  -7 1281.81 352.688  20
 -10  -1   7 1469.52 464.684  18
  -1  10  -7 1596.35 431.004  13
 -10   2   7 3497.87 632.233   9
  10  -2   7 3139.72 609.159  24
 -10  -2  -7 2937.72 535.972  12
 -10   2   7 2861.25 540.914  18
   2  10  -7 2156.89 494.466  13
  -2 -10  -7 2294.38 447.146  12
 -10   2   6 17676.9 1594.02   9
  -2  10   6 14546.7 1457.98  10
  10  -2   6 14579.7 1485.92  24
   2  10  -6 10495.9 1200.81  13
 -10  -2  -6 11324.7 1247.79  12
 -10   2   5 1244.71 592.171   9
 -10  -2  -5 1015.79 478.292  12
  -2  10   5 2148.23 725.878  10
 -10   2   5 2250.33 699.155  16
  -2 -10  -4 236.082 304.600   7
  -2  10   4 272.302 375.162   6
 -10  -2  -4 65.4140 406.653  12
  -2  10   4-112.881 406.427  10
 -10   2   4 770.160 572.237   9
 -10   2   4 435.373 397.740  16
  -2  10   4 491.513 418.611  19
 -10   2   4 581.885 501.097  12
  -2  10   3 464.839 379.589   6
  -2  10   2 6787.88 866.273   6
  10   2  -2 8964.09 984.813   3
   2  10  -1 10116.9 850.867   5
  -2  10   1 11416.6 983.687   6
   2  10   0 2074.97 477.219   5
  10   2   0 1402.50 336.570   5
   2  10   0 1721.39 426.246   6
  -2  10   0 1632.95 416.979   6
   2  10   1 11823.6 920.400   5
  10   2   1 13142.9 907.887   5
  -2  10  -1 10917.3 950.089   6
   2  10   1 11847.7 946.460   6
  10  -2  -2 9503.32 1066.03   3
   2  10   2 7515.67 842.960   5
  10   2   2 7535.46 789.128   5
   2  10   2 6449.16 774.665   6
  10  -2  -3 1154.93 646.179   3
   2 -10  -3 266.988 277.760   7
  10  -2  -3 754.185 379.843   7
 -10  -2   3 714.762 403.721   4
   2  10   3 550.262 368.525   5
  10   2   3 1017.20 456.937   5
   2  10   3 403.673 325.940   6
 -10   2  -4 181.327 323.380  12
   2  10   4 436.995 436.967  10
 -10  -2   4 126.247 448.248   9
   2 -10  -4 240.850 323.289   7
  10  -2  -4 69.5692 276.724   7
 -10  -2   4 1173.54 588.356   4
  -2 -10   4 403.782 445.617   4
   2  10   4-24.8495 351.641   5
  10   2   4 662.798 523.815   5
   2  10   4 263.312 308.641   6
 -10   2  -4 173.267 272.528  20
  -2  10  -4 393.420 351.539  20
  10   2   4 982.711 571.971  24
 -10  -2   4 312.626 477.273  12
 -10  -2   5 3794.71 953.286   9
 -10   2  -5 1432.98 488.080  12
   2  10   5 2557.14 803.724  10
  10   2   5 2853.97 830.675  24
 -10   2  -5 1689.91 565.370  20
  -2  10  -5 1975.00 600.781  20
 -10  -2   6 14934.0 1468.17   9
 -10   2  -6 9961.62 1087.64  20
  -2  10  -6 9925.71 1116.21  20
 -10  -2   6 11502.2 1205.16  22
  10   2   6 13563.8 1363.79  24
 -10   2  -6 10192.9 1095.92  12
  -2  10  -6 10922.6 1230.53  13
 -10  -2   7 4195.85 658.747   9
   2 -10  -7 1793.88 383.954  20
  10  -2  -7 1881.31 405.550  20
  10   2   7 2942.24 547.334  24
  -2 -10   7 3278.63 561.329  22
  -2  10  -7 2422.68 454.611  20
  -2  10  -7 2292.14 491.430  13
 -10  -2   7 2636.49 555.327  18
  10  -3   7 4426.98 660.764  24
   3  10  -7 3558.70 554.006  13
 -10   3   7 4683.16 602.899  18
 -10  -3  -7 4317.50 631.108  12
  -3 -10  -7 3360.74 497.768  12
 -10   3   6 7385.53 1129.93   9
  -3  10   6 7158.74 1065.55  10
  10  -3   6 6165.35 1026.37  24
   3  10  -6 4349.13 798.637  13
 -10  -3  -6 5330.37 902.294  12
 -10  -3  -5 1114.64 494.213  12
 -10   3   5 2134.38 718.554   9
  -3  10   5 1741.10 709.261  10
 -10   3   5 2692.29 771.840  16
   3  10  -5 1461.25 631.397  13
  -3  10   5 1188.28 520.092  19
  -3  10   4 2309.11 637.116   6
 -10   3   4 3444.69 793.816   9
  -3  10   4 2122.52 617.468  10
 -10  -3  -4 2105.08 605.690  12
 -10   3   4 2360.06 623.803  16
  -3  10   4 2065.61 633.430  19
 -10   3   4 3319.66 793.282  12
  -3  10   3 2174.71 610.862   6
  -3  10   2 9959.66 1034.23   6
  10   3  -2 13046.3 1151.18   3
  10   3  -1 7791.50 722.662   5
   3  10  -1 9234.83 865.021   5
  10   3  -1 11470.0 954.099   3
  -3  10   1 10326.5 942.946   6
   3  10   0 11189.8 938.461   5
  10   3   0 10291.1 797.447   5
   3  10   0 9650.14 847.769   6
  -3  10   0 10213.2 884.224   6
   3  10   1 10930.6 935.504   5
  10   3   1 11399.3 896.083   5
  -3  10  -1 9891.25 897.904   6
   3  10   1 9920.32 858.890   6
  10  -3  -2 13885.7 1218.93   3
   3  10   2 11476.8 1041.18   5
  10   3   2 11058.2 981.087   5
   3  10   2 10390.1 931.560   6
  10  -3  -3 2998.34 777.443   3
   3 -10  -3 1094.53 377.808   7
  10  -3  -3 1674.70 491.098   7
 -10  -3   3 2949.88 607.621   4
   3  10   3 2064.94 550.919   5
  10   3   3 2508.35 610.191   5
   3  10   3 2204.69 518.787   6
 -10  -3   4 3195.25 779.606   9
   3  10   4 2348.15 710.557  10
 -10  -3   4 4063.40 845.175   4
   3 -10  -4 1272.34 468.104   7
  10  -3  -4 1389.88 480.926   7
  -3 -10   4 3445.38 768.981   4
   3  10   4 1954.91 610.064   5
  10   3   4 2793.56 723.930   5
 -10   3  -4 1889.26 563.479  20
  -3  10  -4 2215.94 611.145  20
  10   3   4 2375.86 701.954  24
 -10  -3   4 3274.12 793.923  12
 -10  -3   5 3036.76 870.947   9
   3  10   5 2652.74 814.627  10
 -10   3  -5 1455.17 551.279  20
  -3  10  -5 1710.30 611.083  20
  10   3   5 1952.11 728.530  24
  -3  10  -5 1940.77 679.673  13
 -10  -3   6 6942.62 1032.23   9
 -10   3  -6 4459.89 803.864  20
  -3  10  -6 4897.92 844.233  20
 -10  -3   6 5549.03 873.692  22
  10   3   6 5933.34 952.498  24
  -3  10  -6 4870.20 859.051  13
 -10  -3   7 6090.76 720.215   9
  -3 -10   7 4712.26 648.080  22
  10  -3  -7 2714.66 470.387  20
 -10  -3   7 4803.37 624.347  22
  -3  10  -7 3316.57 518.716  20
  10   3   7 4169.87 594.220  24
   3 -10  -7 2649.38 467.571  20
 -10   3  -7 3511.04 507.340  20
  -3  10  -7 3544.37 555.192  13
  10  -4   7 3802.83 611.040  24
  -4 -10  -7 2691.87 438.762  12
 -10  -4  -7 3699.65 564.673  12
   4  10  -7 2577.97 456.673  13
  -4  10   6 7006.51 1058.73  10
  10  -4   6 6703.86 1046.45  24
   4  10  -6 4529.11 847.102  13
 -10  -4  -6 5937.39 919.637  12
 -10  -4  -5 2027.32 623.867  12
  -4  10   5 2652.52 788.001  10
 -10   4   5 3298.29 823.149   9
  -4  10   5 2459.27 676.429  19
   4  10  -5 2097.32 652.725  13
 -10   4   5 3495.11 840.682  16
  -4  10   4 465.148 403.733   6
  -4  10   4 1093.85 599.699  10
 -10  -4  -4-14.3617 428.903  12
 -10   4   4 86.1834 471.292   9
  -4  10   4 183.897 383.511  19
   4  10  -4 271.098 335.853  13
 -10   4   4 520.174 462.759  16
  -4  10   3 1512.87 517.514   6
  10   4  -2 1810.52 564.203   3
   4  10  -2 1029.21 395.952   5
  -4  10   2 1831.80 487.966   6
   4  10  -1 6289.53 742.781   5
  10   4  -1 5529.14 655.531   5
  -4  10   1 6582.26 771.279   6
  10   4  -1 7621.80 809.709   3
   4  10   0 1662.77 493.477   5
  10   4   0 879.699 372.983   5
   4  10   0 913.873 319.793   6
  -4  10   0 936.092 349.753   6
   4  10   1 6903.15 814.365   5
  10   4   1 7636.00 800.662   5
  -4  10  -1 6509.38 753.139   6
   4  10   1 6263.04 691.882   6
   4 -10  -2 1495.83 453.744   7
  10  -4  -2 2272.75 628.315   3
   4  10   2 2149.95 574.044   5
  10   4   2 1728.33 474.834   5
   4  10   2 1742.62 408.542   6
  10  -4  -3 2631.30 720.790   3
   4 -10  -3 1198.56 447.189   7
  10  -4  -3 1560.14 517.125   7
 -10  -4   3 2063.11 550.972   4
   4  10   3 1675.65 518.581   5
  10   4   3 1615.49 556.718   5
 -10  -4   4 246.040 458.149   9
   4  10   4 637.967 523.260  10
   4 -10  -4 82.7923 290.306   7
  10  -4  -4 265.986 335.394   7
 -10  -4   4 776.888 559.922   4
  -4 -10   4 674.266 498.823   4
   4  10   4 90.4053 440.322   5
  10   4   4 280.638 434.992   5
 -10   4  -4 202.792 376.738  20
  -4  10  -4 172.092 304.836  20
  10   4   4 338.394 477.312  24
 -10  -4   4 890.825 500.632  12
  -4  10  -4 457.291 408.898  13
 -10  -4   5 5141.75 1016.96   9
  10   4   5 3001.54 758.401  24
 -10   4  -5 3184.68 736.542  20
  -4  10  -5 2696.40 739.035  20
  -4  10  -5 3173.03 786.335  13
 -10  -4   6 6722.48 972.864   9
 -10   4  -6 5960.16 878.089  20
  -4  10  -6 5409.35 865.438  20
 -10  -4   6 5939.44 923.104  22
  10   4   6 5703.31 896.332  24
  -4  10  -6 5184.90 877.953  13
 -10  -4   7 4730.39 607.852   9
 -10   4  -7 2887.03 460.580  20
  -4  10  -7 3083.92 499.096  20
 -10  -4   7 4181.85 581.667  22
   4 -10  -7 2303.60 429.739  20
  10  -4  -7 1996.32 417.451  20
  -4 -10   7 4371.19 634.066  22
  -4  10  -7 3113.29 507.536  13
  10  -5   7 6172.58 696.596  24
 -10  -5  -7 6220.16 696.267  12
  -5  10   6 6906.82 1016.41  10
  10  -5   6 7819.31 1082.95  24
 -10  -5  -6 6575.91 950.772  12
  -5 -10  -6 5605.55 823.896  12
   5  10  -6 5354.81 849.063  13
 -10  -5  -5 228.936 419.647  12
  -5  10   5-450.015 590.621  10
 -10   5   5 180.200 539.415   9
  10  -5   5 1082.07 727.545  24
   5  10  -5 23.0004 363.459  13
  -5  10   5-61.9559 410.390  19
 -10  -5  -4 1966.35 588.755  12
  -5  10   4 2729.79 748.538  10
 -10   5   4 2083.46 594.284  10
 -10   5   4 2221.52 625.662   9
  -5  10   4 2365.29 660.936   6
  10  -5   4 2723.45 719.927  24
 -10   5   4 2984.62 742.346  16
   5  10  -4 2160.13 598.535  13
  -5  10   4 2228.52 646.500  19
  -5  10   3 15895.1 1417.37   6
 -10   5   3 12239.9 1206.93   6
  10   5  -2 5660.18 730.498   5
   5  10  -2 6534.43 839.862   5
  -5  10   2 7055.43 888.330   6
   5  10  -1 8306.33 874.609   5
  10   5  -1 7373.22 795.366   5
  -5  10   1 8395.66 871.514   6
   5  10   0 10777.2 1003.66   5
  10   5   0 10191.8 898.841   5
   5  10   0 8703.23 792.059   6
  -5  10   0 9563.70 887.383   6
   5  10   1 9530.89 953.841   5
  10   5   1 9543.20 914.820   5
  -5  10  -1 7979.66 811.910   6
   5  10   1 8435.75 775.888   6
   5  10   2 8607.79 998.973   5
  10   5   2 8079.47 897.136   5
  10  -5  -3 22379.7 1663.36   3
   5 -10  -3 10294.3 1114.68   7
   5  10   3 17164.9 1435.39   5
  10  -5  -3 12422.9 1259.35   7
  10   5   3 17287.5 1463.42   5
 -10  -5   4 3208.16 759.810   9
   5  10   4 2364.55 742.613  10
   5 -10  -4 1159.75 447.433   7
  10  -5  -4 1416.13 499.745   7
 -10  -5   4 4021.57 832.232   4
  -5 -10   4 3942.01 818.884   4
   5  10   4 1865.01 601.315   5
  10   5   4 2729.60 705.330   5
  10   5   4 2393.27 650.711  24
 -10   5  -4 2327.87 680.149  20
  -5  10  -4 2314.59 615.929  20
 -10  -5   4 3523.43 781.133  12
  -5  10  -4 2296.91 620.299  13
 -10  -5   5 865.176 645.733   9
  -5  10  -5 449.999 497.295  20
  10   5   5 197.779 477.830  24
 -10   5  -5 229.634 382.539  20
  -5  10  -5-220.757 374.408  13
 -10  -5   6 8198.29 1006.01   9
 -10   5  -6 6055.64 914.472  20
  -5  10  -6 6112.68 925.285  20
  10   5   6 5931.97 856.521  24
 -10  -5   6 6394.04 927.706  22
  -5  10  -6 5633.68 837.305  13
 -10   5  -7 4814.44 578.195  20
  -5  10  -7 5339.93 625.754  20
 -10  -5   7 6038.78 649.100  22
  -5 -10   7 6252.51 711.382  22
  -5  10  -7 4958.43 575.257  13
 -10  -6  -7 5160.38 607.884  12
  -6 -10  -6 1937.19 531.405  12
 -10  -6  -6 2162.54 617.380  12
 -10   6   6 2852.10 708.431   9
  -6  10   6 3050.72 723.393  10
  10  -6   6 2295.58 643.988  24
   6  10  -6 1629.18 474.675  13
 -10  -6  -5 1205.02 531.393  12
 -10   6   5 2776.02 787.261   9
 -10   6   5 1086.08 418.336  10
  -6  10   5 1179.33 548.300  10
  10  -6   5 2243.00 703.500  24
   6  10  -5 1177.14 504.967  13
  -6  10   5 1326.49 571.291  19
 -10   6   4 2228.39 593.022   9
 -10   6   4 2052.16 602.255  10
 -10  -6  -4 2057.17 587.798  12
  -6  10   4 2418.49 725.286  10
  -6  10   4 1674.92 575.450   6
 -10   6   4 1673.14 570.969   6
  10  -6   4 2343.29 687.468  24
   6  10  -4 1071.51 487.203  13
 -10   6   4 2238.11 674.721  16
  -6  10   3 8741.41 1090.69   6
 -10   6   3 7249.27 952.067   6
  10   6  -2 3279.31 598.675   5
   6  10  -2 2984.82 627.474   5
  -6  10   2 3577.96 644.176   6
   6  10  -1 8119.04 893.837   5
  10   6  -1 7683.81 848.356   5
  -6  10   1 7843.11 872.000   6
   6  10   0 13405.9 1137.73   5
  10   6   0 12397.0 1043.98   5
  -6  10   0 12526.9 1000.46   6
   6  10   1 8967.36 958.676   5
  10   6   1 9300.74 950.280   5
  -6  10  -1 8009.42 817.146   6
   6  10   2 4775.46 808.674   5
  10   6   2 5148.83 815.742   5
   6 -10  -3 6047.97 892.504   7
   6  10   3 9033.94 1103.43   5
  10   6   3 8715.24 1090.32   5
  10  -6  -3 6124.34 941.101   7
 -10  -6   4 2583.71 680.529   9
   6 -10  -4 842.485 431.863   7
  10  -6  -4 853.460 452.681   7
 -10  -6   4 2909.14 741.962   4
  -6 -10   4 2972.37 772.566   4
   6  10   4 1374.01 504.906   5
  10   6   4 2049.12 644.861   5
 -10   6  -4 2346.62 678.961  20
  -6  10  -4 1942.43 628.730  20
 -10  -6   4 2347.46 656.408  12
  -6  10  -4 2034.21 551.826  13
 -10  -6   5 2351.10 726.289   9
 -10   6  -5 2164.91 684.776  20
  -6  10  -5 1701.24 636.582  20
  -6  10  -5 1114.72 461.408  13
 -10  -6   6 2216.04 601.469   9
  -6  10  -6 1812.82 569.812  20
 -10  -6   6 1389.01 526.093  22
 -10   6  -6 2016.09 591.746  20
  -6  10  -6 1586.02 491.510  13
 -10   6  -7 4061.01 537.974  26
  -6  10  -7 4312.32 554.005  20
  -6 -10   7 5522.20 654.529  22
 -10  -6   7 5749.97 624.500  18
  -7  10   6 2218.45 627.030  10
  -7 -10  -6 2080.74 539.126  12
 -10  -7  -6 2069.60 597.283  12
 -10   7   6 2755.92 651.197   9
  10  -7   6 2026.80 568.867  24
 -10   7   6 1498.74 481.815  19
  -7 -10  -5 433.744 400.190  12
 -10   7   5 439.986 400.995  10
 -10   7   5 1677.73 679.648   9
 -10  -7  -5 702.419 463.914  12
  -7  10   5 614.694 466.198  10
  10  -7   5 1233.80 640.104  24
  -7  10   5 287.227 409.522  19
  -7  10   4 13216.9 1445.13  10
 -10   7   4 12592.8 1384.57  10
  -7  10   4 11110.6 1280.21   6
 -10   7   4 8976.12 1146.34   6
  10  -7   4 12049.8 1306.84  24
  10   7  -4 7007.06 973.235  21
  -7 -10  -4 9835.92 1131.40  12
 -10  -7  -4 11536.5 1316.41  12
 -10   7   4 12258.4 1370.71  16
 -10   7   3 23800.7 1791.71  10
 -10   7   3 24578.2 1803.03  11
  -7  10   3 23309.8 1785.29  10
  -7  10   3 23562.4 1740.96   6
 -10   7   3 21917.3 1598.61   6
   7  10  -3 17545.7 1517.18  21
  10   7  -3 15788.7 1429.78  21
 -10  -7  -3 23866.2 1746.82  12
 -10   7   3 21682.7 1683.12  16
  10   7  -2 2259.18 550.141   5
   7  10  -2 2734.77 626.851   5
  -7  10   2 3057.59 641.374   6
   7  10  -1 5605.61 777.759   5
  10   7  -1 6053.52 792.396   5
  -7  10   1 6414.24 790.737   6
   7  10   0 2541.74 683.655   5
  10   7   0 2571.99 623.677   5
  -7  10   0 1585.79 431.938   6
   7  10   1 7251.10 890.363   5
  10   7   1 7500.87 911.135   5
  -7  10  -1 5684.78 707.174   6
   7  10   2 3863.31 768.240   5
  10   7   2 3980.90 774.731   5
  10  -7  -3 35460.4 2057.27   3
   7  10   3 28509.0 1934.64   5
   7 -10  -3 17670.0 1517.31   7
  10   7   3 27873.4 1918.21   5
  10  -7  -3 18524.1 1578.25   7
  -7  10  -3 23141.6 1758.23  20
 -10   7  -3 22627.0 1724.19  20
 -10  -7   4 16052.4 1492.35   9
 -10  -7   4 19471.8 1711.00   4
   7 -10  -4 6921.30 1040.79   7
  -7 -10   4 19078.9 1708.07   4
  10  -7  -4 7648.39 1075.19   7
   7  10   4 11799.1 1335.48   5
  10   7   4 12041.8 1355.88   5
 -10   7  -4 13273.3 1422.63  20
  -7  10  -4 12476.1 1379.99  20
 -10  -7   4 15935.4 1452.15  12
 -10  -7   5 1496.20 661.399   9
  -7  10  -5 752.039 542.214  20
 -10   7  -5 836.970 510.155  20
  -7  10  -5 683.245 388.900  13
 -10  -7   6 1948.40 532.590   9
 -10   7  -6 1390.11 484.035  20
  -7  10  -6 1391.71 479.707  20
  -7  10  -6 1504.39 436.939  13
 -10   8   6 195.170 389.361   9
 -10  -8  -6 276.653 358.938  12
  -8  10   6 496.421 408.323  10
 -10   8   6-195.967 282.758  10
  -8 -10  -6 87.6608 296.260  12
  10  -8   6 124.159 357.601  24
  -8  10   6 41.1233 284.551  19
 -10   8   6-202.033 337.660  19
 -10   8   5 432.872 458.796   9
 -10   8   5 562.137 437.867  10
  -8 -10  -5 444.276 359.452  12
  -8  10   5 319.440 449.129  10
 -10  -8  -5 707.996 486.792  12
  10  -8   5 550.711 456.310  24
  -8  10   5 264.956 461.649  19
  -8 -10  -4 2089.71 582.131  12
  -8  10   4 2170.94 713.044  10
 -10   8   4 1945.73 636.683  10
 -10  -8  -4 1991.93 606.920  12
   8  10  -4 1567.72 559.003  21
  10   8  -4 1224.01 484.514  21
 -10   8   4 2182.15 718.988  16
  -8  10   4 2600.53 760.486  16
 -10   8   3 13717.7 1422.10  10
 -10   8   3 13045.7 1361.23  11
  -8  10   3 11826.9 1307.10  10
  -8  10   3 13507.6 1345.38   6
 -10   8   3 12138.6 1250.63   6
  10   8  -3 9566.76 1143.14  21
   8  10  -3 9486.43 1169.38  21
 -10  -8  -3 12387.5 1284.01  12
 -10   8   3 12670.7 1315.40  16
  -8  10   3 13125.0 1291.89  16
  10   8  -2 527.056 368.645   5
   8  10  -2 315.675 406.193   5
  -8  10   2 1021.22 430.229   6
   8  10  -1 15361.7 1320.44   5
  10   8  -1 14814.9 1271.69   5
  -8  10   1 14489.9 1171.64   6
   8  10   0 136813. 3739.39   5
  10   8   0 135056. 3641.57   5
   8  10   1 16292.7 1365.75   5
  10   8   1 17092.5 1367.83   5
   8  10   2 1163.03 542.859   5
  10   8   2 1127.32 532.207   5
 -10   8  -3 12589.6 1354.96  20
  -8  10  -3 12203.7 1352.73  20
  10  -8  -3 18912.6 1516.92   3
   8  10   3 16355.1 1523.51   5
  10   8   3 16194.0 1529.75   5
   8 -10  -3 9696.24 1180.43   7
  10  -8  -3 10280.9 1224.69   7
 -10  -8   4 3025.34 689.128   9
 -10   8  -4 2403.85 634.527  20
  -8  10  -4 2383.27 687.620  20
 -10  -8   5 1694.58 625.954   9
 -10   8  -5 548.829 407.337  20
  -8  10  -5 317.506 397.875  20
 -10   8  -6-126.865 355.094  20
  -8  10  -6 36.1060 328.903  20
  -9  10   6 309.457 318.505  10
 -10  -9  -6 296.661 322.521  12
  -9 -10  -6 216.373 292.928  12
 -10   9   6 247.960 318.625  10
 -10   9   6-252.193 300.297  19
  -9  10   6-186.305 277.181  19
 -10  -9  -5 3245.33 720.908  12
 -10   9   5 2587.63 669.775  10
  -9 -10  -5 2849.10 659.097  12
  -9  10   5 2604.26 696.029  10
  -9  10   5 2450.48 668.893  19
 -10  -9  -4 2326.16 614.253  12
  -9 -10  -4 1976.69 613.311  12
  -9  10   4 2260.19 727.888  10
 -10   9   4 2011.85 649.155  10
  10   9  -4 1177.35 480.359  21
   9  10  -4 1214.49 472.352  21
 -10   9   4 2507.99 710.293  16
  -9  10   4 2607.79 714.162  16
  -9  10   3 4944.80 887.399  10
 -10   9   3 6745.08 1027.22  10
  -9  10   3 5071.73 868.442  11
 -10   9   3 6143.25 973.209  11
  -9  10   3 5261.48 883.773   6
 -10   9   3 5945.93 908.584   6
   9  10  -3 4524.93 891.716  21
  10   9  -3 4151.31 814.850  21
 -10  -9  -3 6677.68 965.543  12
  -9  10   3 5651.52 891.447  16
 -10   9   3 6438.51 978.144  16
  10   9  -2 461.724 396.223   5
   9  10  -2 406.160 376.051   5
  -9  10   2 1106.92 452.830   6
   9  10  -1 1223.47 522.733   5
  10   9  -1 1225.61 504.470   5
  -9  10   1 1261.61 410.986   6
   9  10   0 39059.0 2102.32   5
  10   9   0 38638.0 2051.31   5
   9  10   1 1459.53 550.390   5
  10   9   1 1750.85 607.193   5
   9  10   2 919.172 478.858   5
  10   9   2 1401.20 582.178   5
 -10   9  -3 7688.39 1084.36  20
  -9  10  -3 6300.37 967.287  20
   9  10   3 8266.34 1150.60   5
  10   9   3 7695.68 1119.49   5
   9 -10  -3 5004.43 891.066   7
  10  -9  -3 6618.29 1019.63   7
 -10  -9   4 2358.83 623.947   9
 -10   9  -4 1513.92 574.275  20
  -9  10  -4 1122.34 511.912  20
 -10   9  -5 2647.88 699.092  20
  -9  10  -5 2633.48 672.617  20
  -9  10  -6 162.944 293.034  20
 -10   9  -6 348.407 338.258  20
 -10 -10  -6 2147.22 456.354  12
 -10  10   6 1706.51 459.212  10
 -10  10   6 1636.48 414.522  19
 -10 -10  -5 410.683 390.052  12
 -10  10   5-245.841 520.391  10
 -10  10   5 34.9788 413.789  19
 -10  10   4 6268.57 1035.39  10
  10  10  -4 3515.75 760.364  21
 -10 -10  -4 5578.52 925.338  12
 -10  10   4 6141.61 1010.32  16
 -10  10   3 83.3883 439.943  10
 -10 -10  -3 626.361 416.756  12
 -10  10   3 398.505 381.643  11
 -10  10   3 535.466 414.873   6
  10  10  -3 735.217 447.294  21
 -10  10   3 896.396 446.096  16
 -10  10   2 1058.25 465.320  11
 -10  10   2 999.093 446.865  10
  10  10  -2 1020.05 475.007   5
  10  10  -2 1562.45 587.752  25
 -10  10   2 727.747 330.608  16
  10  10  -1 32657.8 1998.06   5
  10  10   0 112892. 3622.93   5
  10  10   1 35534.4 2092.61   5
  10  10   2 1740.88 610.332   5
 -10  10  -2 1606.96 561.188  20
  10 -10  -3 662.648 445.988   7
  10  10   3 1071.94 577.095   5
 -10  10  -3 466.132 397.967  20
 -10  10  -4 4871.43 909.966  20
 -10  10  -5 356.474 423.007  20
 -10  10  -6 1449.80 383.322  26
 -10  10  -6 2032.56 483.519  20
   0  11   0 220.305 213.339   5
   0  11   0 250.478 281.892   6
   0  11  -1 70529.6 2488.78   6
   0  11   1 74705.8 2542.84   6
  11   0  -2 40901.0 2111.47   3
   0  11   2 28551.3 1700.52   6
   0  11   3 4658.92 803.320   6
  11   0  -3 7331.04 1105.92   3
 -11   0  -4 124.357 375.480  12
   0  11   4 149.229 379.000  10
 -11   0   4 202.116 454.256   9
   0 -11  -4 254.315 304.493   7
   0  11   4 106.430 328.542   6
  11   0   4 368.991 526.291  24
   0  11   4 583.968 419.219  19
 -11   0   4 149.717 322.882  16
 -11   0   4 668.145 555.405  12
   0  11  -4 319.870 421.217  13
 -11   0   5 5788.75 1063.62   9
 -11   0  -5 3600.24 797.221  12
   0  11   5 5212.29 1057.97  10
  11   0   5 5209.97 1019.23  24
 -11   0   5 4265.14 799.464  16
   0  11  -5 3317.67 809.454  13
 -11   0   6 8834.15 1198.28   9
   0  11   6 7904.38 1135.57  10
  11   0   6 6517.84 1051.62  24
   0  11  -6 5031.65 920.691  13
 -11   0  -6 5030.58 834.578  12
 -11   0   7 564.457 377.725   9
 -11   0  -7 849.273 310.634  12
 -11   0  -7 143.054 203.020  26
   0  11   7 139.014 223.905  23
  11   0   7 323.195 308.457  24
   0  11  -7 299.353 261.171  13
 -11   0   7 362.184 317.237  18
 -11   1   7 4797.67 668.960   9
  11  -1   7 3255.40 550.170  24
 -11  -1  -7 3551.88 517.011  12
   1  11  -7 2897.81 507.801  13
 -11   1   7 3526.10 522.498  18
 -11   1   6 15869.2 1496.80   9
  -1  11   6 14715.4 1440.14  10
  11  -1   6 13518.6 1382.69  24
 -11  -1  -6 10626.3 1163.89  12
   1  11  -6 10718.5 1215.75  13
  -1  11   5 8712.06 1254.41  10
 -11   1   5 9277.05 1235.50   9
  11  -1   5 8539.84 1259.47  24
   1  11  -5 7654.73 1120.44  13
 -11  -1  -5 6648.97 1015.18  12
 -11   1   5 9054.82 1144.63  16
 -11  -1  -4 152.880 347.853  12
 -11   1   4 1012.16 622.964   9
  -1  11   4 525.794 456.175  10
  -1  11   4 357.990 375.401   6
  11  -1   4 620.289 545.982  24
  -1  11   4 264.958 401.114  19
 -11   1   4 602.412 385.861  16
   1  11  -4 420.916 395.209  13
 -11   1   4 898.974 541.346  12
  11   1  -3 1745.50 715.445   3
  -1  11   3 857.352 449.530   6
  11   1  -2 127177. 3555.71   3
  -1  11   2 102434. 3201.65   6
   1  11  -1 59465.4 2104.27   5
  11   1  -1 80891.9 2585.59   3
   1  11  -1 66495.6 2391.24   6
  -1  11   1 72370.1 2503.65   6
   1  11   0 3529.49 519.617   5
   1  11   0 3820.33 609.236   6
  -1  11   0 3733.06 580.509   6
   1  11   1 68721.2 2195.80   5
  -1  11  -1 68359.6 2442.65   6
   1  11   1 70324.0 2418.38   6
   1  11   2 102047. 2862.90   5
   1  11   2 102296. 3112.64   6
  11  -1  -3 1463.25 690.956   3
   1 -11  -3 378.633 289.831   7
  11  -1  -3 640.789 370.504   7
  -1 -11   3 915.047 394.255   4
  11   1   3 1091.05 472.428   5
   1  11   3 811.397 394.806   6
 -11   1  -4 401.148 356.741  12
   1  11   4 666.722 507.764  10
 -11  -1   4 504.859 500.845   9
   1 -11  -4 400.036 352.891   7
  11   1   4 671.030 475.845   5
   1  11   4 629.913 412.945   6
  11   1   4 502.629 518.303  24
  -1  11  -4 493.046 417.488  13
 -11  -1   4 1144.21 609.956  12
   1  11   4 531.096 375.505  19
   1  11   5 10165.1 1315.41  10
 -11  -1   5 11945.2 1453.91   9
  -1  11  -5 5928.90 929.540  20
  11   1   5 8765.08 1224.89  24
 -11   1  -5 6502.60 987.160  12
  -1  11  -5 7691.22 1118.93  13
  -1  11  -6 9171.59 1001.57  20
  -1 -11   6 11985.4 1168.65  22
  11   1   6 12655.4 1324.97  24
 -11   1  -6 10042.3 1083.37  12
  -1  11  -6 9826.39 1195.80  13
 -11  -1   7 4493.65 653.344   9
   1  11   7 3089.46 501.971  23
 -11   1  -7 2889.31 456.364  26
  11   1   7 3512.46 558.633  24
  -1  11  -7 2887.48 500.363  13
 -11  -1   7 3633.00 558.596  18
 -11   2   7 1123.28 411.794   9
 -11  -2  -7 911.520 331.230  12
  11  -2   7 369.686 347.867  24
 -11   2   7 369.819 286.062  18
   2  11  -7 561.453 301.648  13
  -2  11   6 2186.57 752.624  10
 -11  -2  -6 1300.10 552.988  12
 -11   2   6 2179.79 808.382   9
  11  -2   6 1397.09 695.491  24
   2  11  -6 1034.13 530.144  13
 -11   2   5 5681.44 1005.92   9
  -2  11   5 4746.17 975.405  10
  11  -2   5 5449.83 1064.37  24
   2  11  -5 3858.44 866.529  13
 -11   2   5 5199.09 926.614  16
  -2  11   5 4850.61 838.198  19
 -11  -2  -5 4579.40 896.222  12
 -11  -2  -4 261.143 407.208  12
 -11   2   4 1080.95 608.045   9
  -2  11   4 388.694 440.443  10
  -2  11   4 394.248 389.157   6
  11  -2   4 358.356 540.902  24
  -2  11   4 489.750 478.404  19
 -11   2   4-121.288 361.461  16
   2  11  -4 508.626 397.873  13
 -11   2   4 555.279 458.188  12
  11   2  -3 1007.12 627.218   3
  -2  11   3 1107.36 474.420   6
  -2  11   2 31385.2 1811.14   6
  11   2  -2 39359.6 2036.74   3
   2  11  -1 30941.8 1587.25   5
  -2  11   1 35639.6 1792.47   6
   2  11   0 6952.36 753.493   5
   2  11   0 6667.45 766.088   6
  -2  11   0 6887.05 796.044   6
   2  11   1 32737.5 1616.16   5
  11   2   1 34433.5 1505.36   5
  -2  11  -1 31497.8 1694.02   6
   2  11   1 32731.9 1664.90   6
   2  11   2 30168.0 1646.43   5
  11   2   2 29827.3 1559.61   5
   2  11   2 28251.9 1635.06   6
  11  -2  -3 1247.97 672.726   3
   2 -11  -3 441.214 331.831   7
  11  -2  -3 657.393 371.273   7
   2  11   3 901.848 453.839   5
  11   2   3 1020.50 454.613   5
   2  11   3 988.357 425.495   6
 -11  -2   4 432.898 493.704   9
 -11   2  -4 336.623 331.266  12
   2  11   4 395.712 422.660  10
   2 -11  -4 270.395 324.755   7
  -2 -11   4 431.396 455.235   4
  11   2   4 556.718 437.787   5
  -2  11  -4 341.538 327.373  20
  11   2   4 607.887 485.662  24
 -11  -2   4 739.063 543.816  12
  -2  11  -4 356.204 387.791  13
   2  11   5 4933.26 1004.06  10
  -2  11  -5 3592.20 792.735  20
  11   2   5 5365.76 990.829  24
  -2  11  -5 4499.73 892.248  13
 -11   2  -5 4907.52 856.582  12
 -11   2  -6 1317.89 469.247  12
 -11  -2   6 1877.59 696.184   9
  -2 -11   6 1020.54 509.868  22
  -2  11  -6 1090.50 460.921  20
  11   2   6 1990.81 679.824  24
  -2  11  -6 1144.72 539.001  13
 -11  -2   7 811.426 393.579   9
 -11   2  -7 502.408 260.190  26
   2  11   7 980.744 342.010  23
  11   2   7 566.050 318.001  24
 -11  -2   7 592.866 348.914  18
  -2  11  -7 935.255 340.330  13
 -11   3   7 4087.34 607.785   9
  11  -3   7 2835.38 510.005  24
 -11  -3  -7 3183.02 499.077  12
   3  11  -7 2463.75 431.597  13
 -11   3   6 8738.39 1135.80   9
  -3  11   6 8535.01 1106.54  10
  11  -3   6 6913.18 1032.92  24
   3  11  -6 4375.03 825.344  13
 -11  -3  -6 6104.72 908.707  12
  -3  11   5 6681.87 1090.49  10
 -11   3   5 7029.54 1064.30   9
  11  -3   5 7374.76 1173.72  24
   3  11  -5 5141.87 942.876  13
 -11  -3  -5 5300.13 952.205  12
  -3  11   5 5785.84 910.825  19
 -11   3   5 6853.51 1057.57  16
  -3  11   4-20.7904 499.311  10
 -11  -3  -4-132.528 430.752  12
 -11   3   4 1235.33 655.093   9
  -3  11   4-127.905 379.706   6
  11  -3   4 415.815 566.239  24
 -11   3   4 763.368 528.352  12
   3  11  -4 63.5223 333.401  13
 -11   3   4 144.176 396.914  16
  -3  11   4 244.305 385.117  19
  -3  11   3 3646.77 745.223   6
  -3  11   2 32001.5 1857.08   6
  11   3  -2 37442.6 1962.95   3
   3  11  -1 38398.9 1820.59   5
  -3  11   1 42347.0 1969.39   6
   3  11   0 5965.76 801.221   5
  11   3   0 5859.56 686.450   5
   3  11   0 4794.99 703.032   6
  -3  11   0 5342.89 767.363   6
   3  11   1 43592.4 1922.17   5
  11   3   1 44459.3 1803.49   5
  -3  11  -1 40325.6 1891.08   6
   3  11   1 42149.3 1856.68   6
   3  11   2 32062.5 1754.99   5
  11   3   2 31927.9 1680.52   5
   3  11   2 30804.9 1669.37   6
 -11  -3   3 4737.67 778.481   4
   3  11   3 4054.88 761.628   5
  11  -3  -3 3228.94 664.412   7
  11   3   3 3595.29 707.015   5
   3 -11  -3 2256.78 523.429   7
   3  11   3 3734.32 682.241   6
  11  -3  -3 5259.20 990.544   3
 -11  -3   4 348.999 519.588   9
   3  11   4 636.441 547.150  10
   3 -11  -4 365.355 352.546   7
  11  -3  -4 115.656 284.248   7
 -11  -3   4 997.293 565.274   4
  -3 -11   4 568.587 461.876   4
   3  11   4-112.546 380.678   5
  11   3   4 337.896 456.515   5
 -11   3  -4 223.043 334.846  20
  -3  11  -4 146.702 330.242  20
  11   3   4 123.892 479.913  24
  -3  11  -4 125.970 331.908  13
 -11  -3   4 577.980 499.370  12
 -11  -3   5 9056.85 1272.40   9
   3  11   5 6672.30 1153.20  10
 -11   3  -5 5854.82 908.878  20
  -3  11  -5 5123.80 885.135  20
  11   3   5 6682.81 1058.29  24
  -3  11  -5 5976.33 1003.40  13
 -11  -3   6 8155.26 1055.81   9
 -11   3  -6 5308.51 782.890  20
  -3  11  -6 5469.82 828.384  20
 -11  -3   6 6226.99 855.130  22
  11   3   6 6155.02 926.550  24
  -3  11  -6 5057.17 856.630  13
 -11  -3   7 3922.13 574.169   9
   3  11   7 3157.60 509.333  23
 -11   3  -7 2314.18 426.146  26
  -3  11  -7 2577.17 454.426  13
 -11  -3   7 3258.61 526.769  18
 -11   4   7 3710.97 556.016   9
  11  -4   7 2273.52 453.282  24
 -11  -4  -7 2831.52 471.268  12
 -11  -4  -6 711.763 473.937  12
  -4  11   6 948.366 569.137  10
 -11   4   6 1384.24 652.323   9
  11  -4   6 521.165 554.873  24
   4  11  -6 343.261 363.054  13
 -11  -4  -5 3774.11 847.925  12
  -4  11   5 4298.14 929.949  10
 -11   4   5 5460.22 992.781   9
  11  -4   5 4709.13 952.357  24
   4  11  -5 2670.90 717.963  13
  -4  11   5 4255.86 856.047  19
 -11   4   5 5340.87 979.988  16
  -4  11   4 5368.86 1015.81  10
 -11   4   4 5922.08 957.740   9
  -4  11   4 4052.13 828.053   6
  11  -4   4 5084.58 964.481  24
 -11  -4  -4 4760.41 878.157  12
 -11   4   4 5367.00 954.547  16
   4  11  -4 3760.07 814.882  13
  -4  11   4 4842.11 908.830  19
  -4  11   3 4827.94 867.260   6
   4  11  -2 7767.58 934.401   5
  -4  11   2 9865.53 1092.03   6
  11   4  -2 11736.2 1152.92   3
   4  11  -1 56349.0 2256.66   5
  -4  11   1 60171.3 2377.96   6
   4  11   0 37151.4 1787.55   5
  11   4   0 35311.4 1628.02   5
   4  11   0 33693.1 1646.96   6
  -4  11   0 36504.0 1785.59   6
   4  11   1 61550.8 2365.94   5
  11   4   1 61119.5 2210.95   5
  -4  11  -1 55509.0 2237.66   6
   4  11   1 56756.8 2133.89   6
   4  11   2 10792.2 1110.87   5
  11  -4  -2 14077.7 1323.19   3
  11   4   2 10778.4 1045.37   5
   4 -11  -2 6650.69 818.190   7
   4  11   2 9607.64 938.234   6
   4  11   3 6313.66 939.964   5
 -11  -4   3 7131.01 961.609   4
  11  -4  -3 4576.20 800.925   7
  11   4   3 5855.47 889.214   5
  11  -4  -3 7298.50 1094.96   3
 -11  -4   4 6688.53 1038.67   9
   4  11   4 5312.71 981.811  10
 -11  -4   4 8681.55 1134.65   4
  -4 -11   4 7950.68 1098.89   4
   4 -11  -4 2902.31 684.077   7
   4  11   4 4224.05 799.618   5
  11   4   4 5211.26 916.799   5
  11  -4  -4 2991.49 668.792   7
 -11   4  -4 4991.29 876.332  20
  -4  11  -4 4696.99 863.208  20
  11   4   4 5028.73 911.755  24
  -4  11  -4 4746.59 876.554  13
 -11  -4   4 7492.33 1118.93  12
 -11   4  -5 4069.75 810.020  20
  -4  11  -5 3677.32 770.505  20
  11   4   5 3807.05 807.308  24
  -4  11  -5 3954.51 806.430  13
 -11  -4   6 220.596 448.402   9
 -11   4  -6 373.440 394.595  20
 -11  -4   6 639.045 430.053  22
  11   4   6 630.296 470.194  24
  -4  11  -6 463.946 407.039  20
  -4  11  -6 519.217 395.488  13
   4  11   7 2942.54 499.042  23
 -11   4  -7 2349.08 422.920  26
 -11  -4   7 2627.10 467.047  18
  -5  11   6 4871.06 854.109  10
  11  -5   6 4803.48 831.871  24
   5  11  -6 3344.79 638.829  13
 -11  -5  -6 4684.24 791.759  12
 -11   5   5 3529.67 843.433   9
 -11  -5  -5 2684.99 722.171  12
  -5  11   5 2694.03 753.107  10
  11  -5   5 3148.86 822.285  24
   5  11  -5 2041.21 599.605  13
  -5  11   5 2583.01 667.328  19
 -11   5   5 3489.45 870.106  16
 -11  -5  -4 1279.55 547.848  12
 -11   5   4 1752.33 566.151  10
  -5  11   4 2267.44 755.530  10
 -11   5   4 1542.12 572.544   9
  -5  11   4 1431.05 517.727   6
  11  -5   4 1872.64 689.196  24
 -11   5   4 1521.58 649.381  16
  -5  11   4 1485.14 603.608  19
   5  11  -4 1135.17 532.354  13
 -11   5   3 4339.39 816.836  11
  -5  11   3 3446.31 748.956  10
 -11  -5  -3 3332.77 723.542  12
  -5  11   3 4048.00 800.710   6
   5  11  -3 2338.52 604.244  21
 -11   5   3 3848.74 727.135  16
  -5  11   3 3571.28 780.520  19
   5  11  -2 6884.80 899.541   5
  -5  11   2 8038.46 986.764   6
   5  11  -1 15493.3 1259.91   5
  11   5  -1 14050.6 1105.92   5
  -5  11   1 16461.1 1285.76   6
   5  11   0 4421.99 839.792   5
  11   5   0 4588.97 755.038   5
   5  11   0 2949.76 582.363   6
  -5  11   0 3380.15 693.998   6
   5  11   1 16515.9 1293.37   5
  11   5   1 16206.3 1231.98   5
  -5  11  -1 15468.9 1198.25   6
   5  11   1 14449.0 1087.36   6
   5  11   2 7418.61 960.177   5
  11  -5  -2 9002.67 1089.87   3
  11   5   2 8612.22 1004.52   5
   5 -11  -2 5449.04 784.260   7
  11  -5  -3 7399.73 1115.84   3
   5  11   3 5123.92 894.496   5
  11   5   3 4688.34 827.911   5
 -11  -5   3 5883.10 910.730   4
  11  -5  -3 3938.90 762.026   7
   5 -11  -3 2834.14 634.280   7
  -5  11  -3 3913.66 744.962  20
 -11  -5   4 1958.73 628.948   9
   5 -11  -4 1198.69 512.551   7
  11  -5  -4 1183.53 496.648   7
 -11  -5   4 3558.16 796.340   4
  -5 -11   4 3140.74 776.988   4
   5  11   4 1742.48 595.509   5
  11   5   4 1400.42 542.433   5
 -11   5  -4 1695.75 589.839  20
  -5  11  -4 1939.03 629.141  20
  11   5   4 1865.08 628.421  24
  -5  11  -4 1607.66 556.613  13
 -11  -5   4 2566.83 714.804  12
 -11  -5   5 4395.53 929.542   9
 -11   5  -5 2431.35 676.280  20
  -5  11  -5 2805.64 735.897  20
  11   5   5 2250.16 680.069  24
  -5  11  -5 2230.27 628.035  13
 -11  -5   6 5939.05 868.253   9
  11   5   6 4280.03 706.619  24
  -5  11  -6 4055.96 717.866  20
 -11  -5   6 5021.73 772.946  22
 -11   5  -6 3786.07 703.091  20
  -5  11  -6 4557.25 743.568  13
 -11   5  -7 990.197 288.424  26
   5  11   7 1523.02 378.055  23
  -6  11   6 590.957 464.742  10
 -11   6   6 665.127 501.169   9
 -11  -6  -6 311.123 400.223  12
  11  -6   6 550.640 455.180  24
   6  11  -6-79.4278 263.466  13
 -11   6   5 7632.13 1099.82   9
  -6  11   5 5965.18 1010.89  10
 -11   6   5 4926.27 817.818  10
  11  -6   5 6305.66 1026.87  24
 -11  -6  -5 5329.79 942.080  12
  -6  11   5 5644.32 937.586  19
   6  11  -5 4126.80 798.388  13
 -11   6   4 16140.3 1507.39  10
 -11   6   4 18586.8 1548.83   9
  -6  11   4 17452.1 1662.94  10
  -6  11   4 13043.7 1421.77   6
  11  -6   4 15544.2 1496.31  24
 -11   6   4 15357.6 1534.92  16
  -6  11   4 15311.7 1557.83  19
 -11  -6  -4 15769.0 1540.59  12
   6  11  -4 13093.3 1325.80  13
 -11   6   3 15074.5 1417.08  10
 -11   6   3 14539.2 1456.47  11
  -6  11   3 14275.2 1431.52  10
  -6  11   3 15389.9 1436.86   6
   6  11  -3 9328.92 1147.05  21
  11   6  -3 9525.33 1090.58  21
  11  -6   3 15750.9 1379.53  24
 -11  -6  -3 15214.0 1460.65  12
 -11   6   3 14253.1 1395.72  16
  11   6  -2 4363.56 694.019   5
   6  11  -2 5428.73 844.421   5
  -6  11   2 6302.01 900.501   6
   6  11  -1 21211.1 1484.31   5
  11   6  -1 19490.3 1374.63   5
  -6  11   1 21323.3 1473.28   6
   6  11   0 67096.0 2562.75   5
  11   6   0 63683.8 2391.73   5
  -6  11   0 62316.5 2378.56   6
   6  11   1 22509.8 1546.74   5
  11   6   1 22258.5 1479.49   5
  -6  11  -1 19529.4 1349.04   6
   6  11   2 7236.51 960.778   5
  11   6   2 7006.28 969.568   5
  11  -6  -3 22905.0 1757.27   3
   6  11   3 18049.0 1578.64   5
   6 -11  -3 10612.4 1172.31   7
  11   6   3 17388.7 1530.76   5
  11  -6  -3 12058.6 1302.92   7
  -6  11  -3 14260.4 1373.54  20
 -11   6  -3 14326.7 1370.90  20
  -6  11  -3 14876.1 1349.33  13
 -11  -6   3 20222.8 1612.99  12
 -11  -6   4 21017.0 1741.59   9
 -11  -6   4 23580.7 1868.49   4
   6 -11  -4 8753.75 1141.56   7
  -6 -11   4 23474.7 1866.55   4
  11  -6  -4 9297.05 1168.58   7
   6  11   4 14562.7 1478.16   5
  11   6   4 14763.7 1477.58   5
  -6  11  -4 15318.1 1531.02  20
 -11   6  -4 14725.9 1472.65  20
 -11  -6   4 20462.0 1711.63  12
  -6  11  -4 14815.1 1430.43  13
  -6  11  -5 4690.92 863.905  20
 -11   6  -5 5102.10 884.596  20
  -6  11  -5 5242.57 857.595  13
 -11  -6   6 390.500 378.632   9
  -6  11  -6 329.381 324.963  20
 -11  -6   6-190.093 414.284  22
 -11   6  -6 40.5187 290.881  20
  -6  11  -6 410.311 315.299  13
  -7  11   6 831.622 449.850  10
  -7 -11  -6 915.602 362.172  12
 -11  -7  -6 1025.74 480.104  12
 -11   7   6 1154.23 488.316   9
  11  -7   6 659.769 410.137  24
  -7  11   6 828.707 369.568  19
 -11   7   6 323.286 331.981  19
  -7  11   5 780.209 555.206  10
 -11  -7  -5 1284.23 553.643  12
 -11   7   5 2183.77 708.288   9
 -11   7   5 489.165 367.367  10
  11  -7   5 1498.49 610.247  24
  -7  11   5 755.983 512.226  19
  -7  11   4 10480.4 1324.08  10
 -11   7   4 9998.22 1260.39  10
  11  -7   4 10486.0 1223.10  24
  11   7  -4 5515.63 882.127  21
  -7  11   4 10005.2 1315.08  19
 -11  -7  -4 10600.4 1270.52  12
 -11   7   4 10639.3 1301.86  16
  -7  11   3 8777.82 1138.71  10
 -11   7   3 10144.3 1194.80  10
 -11   7   3 9344.20 1196.60  11
  -7  11   3 9269.80 1142.50   6
   7  11  -3 6177.00 972.855  21
  11   7  -3 5458.04 892.323  21
 -11  -7  -3 8901.14 1147.03  12
 -11   7   3 8572.00 1108.09  16
  11   7  -2 3478.01 647.081   5
   7  11  -2 4018.70 751.237   5
  -7  11   2 4388.01 769.343   6
   7  11  -1 13535.9 1252.57   5
  11   7  -1 12633.2 1155.39   5
  -7  11   1 13415.6 1201.26   6
   7  11   0 16413.7 1463.99   5
  11   7   0 15577.5 1351.52   5
  -7  11   0 13093.7 1175.29   6
   7  11   1 14951.0 1338.68   5
  11   7   1 15617.4 1320.60   5
  -7  11  -1 11972.7 1093.70   6
   7  11   2 4810.51 854.968   5
  11   7   2 5390.77 864.230   5
  11  -7  -3 14710.1 1452.60   3
   7  11   3 11768.0 1311.07   5
  11   7   3 12029.8 1341.60   5
   7 -11  -3 6880.76 991.340   7
  11  -7  -3 8281.67 1130.98   7
 -11   7  -3 9009.61 1127.87  20
  -7  11  -3 8365.90 1116.59  20
 -11  -7   3 11667.9 1244.23  12
 -11  -7   4 12986.4 1369.99   9
 -11   7  -4 9924.29 1258.42  20
  -7  11  -4 7959.25 1114.51  20
 -11  -7   4 13389.3 1377.98  12
 -11  -7   5 2015.90 658.826   9
 -11   7  -5 735.205 448.764  20
  -7  11  -5 657.848 393.912  20
  -7  11  -5 1108.12 460.124  13
 -11  -7   6 1026.22 438.875   9
 -11  -7   6 454.909 355.080  22
 -11   7  -6 726.623 374.808  20
  -7  11  -6 503.082 368.456  20
  -8 -11  -6 405.311 298.952  12
  -8  11   6 713.455 414.330  10
 -11  -8  -6 771.730 395.458  12
  11  -8   6 351.023 318.840  24
  -8  11   6 450.720 305.824  19
 -11   8   6 424.820 323.352  19
  -8  11   5 5014.29 893.740  10
 -11   8   5 4353.46 822.721  10
  11  -8   5 3880.96 752.764  24
 -11  -8  -5 4326.00 833.931  12
  -8 -11  -5 3644.87 703.594  12
  -8  11   5 4139.17 840.369  19
  -8  11   4 27138.0 2055.84  10
 -11   8   4 26997.8 1974.28  10
 -11   8   4 24573.7 1937.93  16
 -11  -8  -4 25894.0 1929.60  12
  -8  11   3 5536.44 924.557  10
 -11   8   3 6185.59 995.090  11
 -11   8   3 6887.38 1074.49  10
  -8  11   3 6678.82 1005.00   6
   8  11  -3 4704.65 865.274  21
  11   8  -3 4110.05 801.059  21
 -11  -8  -3 6160.03 954.341  12
 -11   8   3 6213.30 968.787  16
  -8  11   3 5954.09 923.161  16
 -11   8   2 3741.38 764.706  10
  11   8  -2 3749.26 766.299  25
  11   8  -2 3372.47 681.009   5
   8  11  -2 3750.94 730.886   5
  -8  11   2 4407.40 783.136   6
   8  11  -1 19128.2 1495.81   5
  11   8  -1 18182.4 1413.08   5
  -8  11   1 18869.9 1395.82   6
   8  11   0 40666.3 2149.46   5
  11   8   0 38592.7 2043.46   5
  -8  11   0 35945.1 1846.02   6
   8  11   1 20420.3 1561.78   5
  11   8   1 20420.4 1526.07   5
  -8  11  -2 4617.26 818.224  20
   8  11   2 4887.75 872.485   5
  11   8   2 4765.45 853.484   5
 -11   8  -3 5449.59 948.046  20
  -8  11  -3 4979.98 899.886  20
  11  -8  -3 8440.02 1102.73   3
   8  11   3 6695.33 1061.62   5
  11   8   3 7375.67 1102.29   5
   8 -11  -3 3463.31 762.198   7
  11  -8  -3 5341.22 949.086   7
 -11  -8   4 31506.8 2095.98   9
 -11   8  -4 25600.7 1944.89  20
  -8  11  -4 25714.7 1975.99  20
 -11  -8   5 7166.42 1000.26   9
 -11   8  -5 4660.63 866.337  20
  -8  11  -5 4342.13 850.935  20
 -11   8  -6 386.194 341.730  20
 -11   8  -6 295.661 286.188  26
 -11  -8   6-210.005 394.363  22
  -8  11  -6 430.583 349.467  20
 -11   9   6 241.518 268.230  10
  -9  11   6 369.009 342.992  10
  -9 -11  -6 623.545 284.678  12
 -11  -9  -6 440.485 321.579  12
  -9  11   6 197.085 258.921  19
 -11   9   6-74.5522 277.967  19
 -11  -9  -5 936.642 482.848  12
 -11   9   5 565.869 449.124  10
  -9  11   5 605.628 461.556  10
  -9 -11  -5 755.485 416.103  12
  -9  11   5 972.022 531.750  19
  -9  11   4 2209.43 729.859  10
 -11   9   4 1376.46 574.554  10
 -11  -9  -4 1461.39 587.144  12
  11   9  -4 824.011 446.356  21
 -11   9   4 1627.31 667.153  16
 -11  -9  -3 1407.51 567.663  12
 -11   9   3 1183.37 546.502  10
 -11   9   3 1171.31 541.259  11
  -9  11   3 991.134 459.553  10
  -9  11   3 1437.09 535.833   6
  11   9  -3 958.782 489.397  21
   9  11  -3 1264.07 562.469  21
  -9  11   3 1778.04 574.839  16
 -11   9   3 982.030 499.924  16
   9  11  -2 1698.30 532.602   8
 -11  -9  -2 1789.24 550.240  12
 -11   9   2 2164.79 647.795  10
  -9  11   2 2068.32 605.115  10
 -11   9   2 2226.72 626.706  11
  11   9  -2 1121.17 459.672   5
   9  11  -2 1568.60 526.241   5
  -9  11   2 1751.61 550.530   6
   9  11  -2 1837.58 583.856  25
  11   9  -2 1728.61 562.388  25
   9  11  -2 1350.02 524.871  15
  11   9  -1 8319.44 1038.69   5
   9  11  -1 8641.10 1078.28   5
  -9  11   1 8372.24 988.043   6
   9  11   0 35535.6 2134.14   5
  11   9   0 34552.0 2065.61   5
   9  11   1 10163.2 1211.83   5
  11   9   1 10648.4 1193.06   5
   9  11   2 1329.49 509.589   8
  -9  11  -2 2073.18 608.319  20
 -11   9  -2 2344.86 671.626  20
   9  11   2 2453.53 671.801   5
  11   9   2 2472.98 665.012   5
  -9  11  -3 1453.42 542.384  20
 -11   9  -3 1297.79 555.890  20
 -11   9  -3 1007.40 430.441  26
   9 -11  -3 1248.28 537.923   7
  11  -9  -3 1995.14 603.175   7
   9  11   3 2319.31 719.290   5
  11   9   3 1875.24 661.425   5
 -11  -9   4 1637.47 568.594   9
 -11   9  -4 1351.82 577.337  20
  -9  11  -4 1578.92 593.435  20
 -11   9  -5 921.901 494.640  20
  -9  11  -5 443.303 460.951  20
 -11   9  -6-63.0917 237.944  26
 -11  -9   6-370.399 390.167  22
 -11   9  -6 113.264 291.661  20
  -9  11  -6 398.783 321.815  20
 -11 -10  -6 874.374 323.333  12
 -10 -11  -6 675.457 253.741  12
 -11  10   6 1102.60 341.375  10
 -10  11   6 888.127 347.208  10
 -11  10   6 495.458 270.256  19
 -10  11   6 667.946 285.549  19
 -11 -10  -5 1341.21 508.911  12
 -10  11   5 1068.98 496.243  10
 -10 -11  -5 1522.65 484.325  12
 -11  10   5 935.722 446.792  10
 -10  11   5 1033.15 507.250  19
 -11  10   5 1100.50 519.757  19
 -11 -10  -4 2020.22 635.804  12
 -10 -11  -4 1966.62 580.429  12
 -10  11   4 1986.04 691.858  10
 -11  10   4 2194.98 673.412  10
  11  10  -4 899.170 468.708  21
 -11  10   4 2207.91 697.365  16
 -11 -10  -3 2225.80 628.171  12
 -11  10   3 873.060 405.422  10
 -10  11   3 997.447 422.531  10
 -11  10   3 1515.45 572.918  11
 -10  11   3 1324.31 532.365   6
  10  11  -3 1355.96 575.493  21
  11  10  -3 1141.15 535.240  21
 -11  10   3 1979.55 618.161  16
 -10  11   3 1961.90 620.333  16
 -11  10   2 3257.56 729.708  11
  10  11  -2 2569.72 699.180   8
 -10  11   2 2741.21 665.885  11
 -10  11   2 2779.95 720.793  10
 -11  10   2 2775.95 725.413  10
  11  10  -2 2183.09 591.084   5
  10  11  -2 2583.97 639.846   5
  11  10  -2 2712.79 716.116  25
  10  11  -2 2676.09 688.742  25
 -11  10   2 2917.62 634.249  16
  11  10  -1 13478.3 1330.63   5
  10  11  -1 13773.4 1362.89   5
 -10  11   1 11519.8 1192.02  11
 -10  11   1 11827.7 1292.54  10
 -11  10   1 12161.3 1288.73  10
 -11  10   1 11485.5 1227.34  11
 -10  11   1 10704.0 1168.79  17
  10  11   0 41138.7 2288.85   5
  11  10   0 40899.6 2253.47   5
 -11  10  -1 11107.3 1185.38  11
 -10  11  -1 10045.4 1100.68  11
  10  11   1 16272.5 1491.87   5
  11  10   1 15644.1 1456.08   5
  10  11   2 1959.55 617.914   8
 -10  11  -2 2988.92 762.807  20
 -11  10  -2 3179.31 781.681  20
  11 -10  -2 4376.71 796.283   3
  10  11   2 3096.63 741.337   5
  11  10   2 3233.47 738.471   5
 -11  10  -3 2002.22 678.452  20
 -10  11  -3 1577.77 622.725  20
 -11 -10   4 2309.98 599.161   9
 -11  10  -4 1359.19 441.131  26
 -10  11  -4 1811.02 630.629  20
 -11  10  -4 1565.63 663.739  20
 -11  10  -5 1720.48 552.278  20
 -11  10  -5 1166.15 425.546  26
 -10  11  -5 1722.27 578.198  20
 -10  11  -6 935.388 346.049  20
  11  10   6 742.766 300.317  23
 -11  10  -6 883.382 277.955  26
  10  11   6 408.651 257.048  23
 -11  10  -6 994.013 345.840  20
 -11 -10   6 467.219 281.058  22
 -11 -11  -5-78.1964 319.523  12
 -11  11   5-36.4564 412.298  10
 -11  11   5-324.208 428.675  19
 -11 -11  -4 2056.67 544.583  12
 -11  11   4 1794.81 638.232  10
 -11  11   3 205.696 510.670  10
 -11  11   3 741.405 436.168  11
  11  11  -3 912.884 505.427  21
 -11  11   3 1289.30 544.834  16
  11  11  -2 3321.82 802.666   8
 -11  11   2 4449.45 833.295  11
 -11  11   2 4056.66 818.025  10
  11  11  -2 3448.44 749.952   5
  11  11  -2 4722.26 942.844  25
 -11  11   1 4370.32 817.602  11
 -11  11   1 5376.08 945.531  10
  11  11  -1 5719.56 960.479   5
  11  11  -1 5018.40 984.683  25
 -11  11   1 4524.51 793.597  17
 -11  11   0 3101.78 758.117  11
 -11  11   0 2153.65 650.466  17
 -11  11  -1 4568.75 823.582  11
  11  11   1 7968.84 1159.79   5
  11  11   2 3376.84 777.924   8
  11  11   2 4891.58 909.636   5
 -11  11  -2 5251.48 977.693  20
 -11  11  -3 1149.78 564.823  20
 -11  11  -4 2048.85 669.794  20
  11  11   5 450.947 346.970  23
 -11  11  -5 253.123 379.966  20
 -11 -11   6-311.008 309.217  22
 -11  11  -6 353.058 249.305  20
   0  12   0 13771.1 1191.45   6
   0  12  -1 4843.09 665.511   5
   0  12  -1 6232.05 883.779   6
   0  12   1 6401.68 858.302   6
  12   0  -2 3030.71 770.696   3
   0  12   2 2008.69 545.521   6
  12   0  -3 1422.77 737.219   3
   0  12   3 588.170 423.787   6
  12   0   3 824.049 516.830  24
   0  12  -3 487.307 375.142  13
 -12   0   3 917.250 490.027  12
 -12   0   4 739.915 568.969   9
 -12   0  -4 939.465 470.377  12
   0  12   4 1216.22 589.184  10
   0  12   4 639.962 426.138   6
  12   0   4 655.120 533.727  24
   0  12   4 1241.26 568.517  19
 -12   0   4 1139.29 451.857  16
 -12   0   4 919.013 547.800  12
   0  12  -4 186.711 341.795  13
   0  12   5 11926.7 1421.59  10
 -12   0   5 14544.8 1518.19   9
  12   0   5 12198.4 1403.71  24
 -12   0   5 11304.4 1208.40  16
   0  12  -5 9264.86 1259.77  13
 -12   0  -5 10586.1 1245.14  12
 -12   0   6 5462.52 936.310   9
  12   0   6 4683.55 863.539  24
 -12   0  -6 3857.55 694.843  26
 -12   0  -6 4308.24 721.077  12
   0  12  -6 3641.46 750.614  13
 -12   0   7 1579.73 410.260   9
   0  12  -7 1172.57 326.889  13
 -12   1   7 4379.57 580.520   9
 -12   1   6 7024.03 1011.93   9
  -1  12   6 6318.27 968.015  10
 -12  -1  -6 4282.84 699.793  26
  12  -1   6 5061.71 873.092  24
 -12  -1  -6 5359.60 816.251  12
   1  12  -6 4091.86 782.809  13
 -12  -1  -5 1144.09 561.701  12
 -12   1   5 992.229 563.033   9
  -1  12   5 1631.35 693.459  10
  12  -1   5 1645.93 735.311  24
   1  12  -5 1366.34 558.753  13
 -12   1   5 1783.55 601.832  16
 -12  -1  -4 424.427 376.653  12
 -12   1   4 935.734 596.333   9
  -1  12   4 117.608 438.223  10
  -1  12   4 518.948 419.946   6
  12  -1   4 775.460 551.404  24
  -1  12   4 456.314 439.024  19
 -12   1   4 410.149 373.113  16
 -12   1   4 1197.69 618.239  12
   1  12  -4 102.701 380.698  13
  -1  12   3 4127.82 803.635   6
  12   1  -3 5421.43 1039.92   3
  12  -1   3 4229.57 844.758  24
   1  12  -3 3296.99 713.798  13
  -1  12   3 3720.22 766.156  19
 -12   1   3 4422.51 837.738  12
 -12  -1  -3 3481.82 737.628  12
  12   1  -2 4516.84 841.559   3
  -1  12   2 3530.10 677.848   6
  12   1  -1 34141.1 1789.29   3
  -1  12   1 28883.5 1689.79   6
   1  12   0 29283.8 1494.44   5
   1  12   0 32117.1 1722.35   6
  -1  12   0 31819.7 1747.06   6
  -1  12  -1 26767.0 1615.86   6
   1  12   1 27913.4 1630.24   6
  12  -1  -2 4012.13 846.136   3
   1  12   2 3301.10 648.301   6
   1  12   3 3742.14 738.948   6
  12  -1  -3 5917.36 1062.31   3
  12   1   3 3473.00 757.817  24
 -12  -1   3 4544.00 875.913  12
  -1  12  -3 3451.75 724.212  13
   1  12   4 397.049 477.858  10
 -12   1  -4 826.195 461.567  12
 -12  -1   4 718.152 565.501   9
   1  12   4 96.3743 318.096   6
  12   1   4 336.320 543.617  24
  -1  12  -4 120.742 425.882  13
 -12  -1   4 194.060 505.243  12
   1  12   4-167.222 424.535  19
 -12  -1   4 359.831 305.165  16
   1  12   5 1798.81 711.954  10
 -12   1  -5 1313.76 564.011  12
 -12  -1   5 2657.98 871.000   9
  12   1   5 1452.52 702.995  24
  -1  12  -5 1325.08 567.834  13
 -12  -1   6 6228.61 957.959   9
  12   1   6 5028.60 844.694  24
 -12   1  -6 4530.41 710.531  12
  -1  12  -6 3998.92 752.800  13
  -1  12  -7 2627.17 437.113  13
 -12  -2  -6 2261.97 592.048  12
 -12   2   6 2951.89 784.216   9
  -2  12   6 3062.89 768.046  10
 -12  -2  -6 1651.49 467.825  26
  12  -2   6 1888.08 640.552  24
   2  12  -6 2124.65 587.273  13
 -12   2   5 2792.35 752.323   9
  -2  12   5 2403.49 732.651  10
 -12  -2  -5 2645.01 736.960  12
  12  -2   5 3194.04 862.493  24
 -12   2   5 2939.01 750.216  16
   2  12  -5 1986.22 668.419  13
  -2  12   5 2769.86 687.490  19
 -12   2   4 1678.42 701.932   9
 -12  -2  -4 698.631 503.440  12
  -2  12   4 394.889 464.459  10
  -2  12   4 940.682 471.967   6
  12  -2   4 334.648 505.056  24
   2  12  -4 1025.80 496.073  13
 -12   2   4 762.996 441.455  16
  -2  12   4 698.466 491.959  19
 -12   2   4 972.394 585.575  12
 -12  -2  -3 1772.50 616.142  12
 -12   2   3 1665.09 586.094  11
  -2  12   3 1379.09 551.120   6
  12  -2   3 2039.20 621.166  24
   2  12  -3 1367.73 518.311  13
 -12   2   3 1794.42 601.690  12
  -2  12   3 1457.46 583.145  19
  -2  12   2 6910.56 921.920   6
  12   2  -2 8425.77 1049.05   3
   2  12  -1 14459.2 1177.53   5
  -2  12   1 16135.9 1295.09   6
   2  12   0 4384.33 724.454   5
   2  12   0 4012.26 726.896   6
  -2  12   0 4892.27 817.020   6
   2  12   1 14988.0 1180.01   5
  -2  12  -1 14143.1 1229.18   6
   2  12   1 14577.7 1212.89   6
  12  -2  -2 8824.75 1124.98   3
   2  12   2 7028.28 861.837   5
   2  12   2 7103.57 885.515   6
  12  -2  -3 2315.30 784.298   3
  12  -2  -3 1322.20 478.068   7
   2  12   3 1258.90 460.090   6
  12   2   3 1291.93 584.973  24
 -12  -2   3 1984.38 622.830  12
  -2  12  -3 1627.62 548.258  13
   2  12   4 1110.28 600.537  10
 -12  -2   4 722.836 550.130   9
 -12   2  -4 916.356 468.074  12
  12   2   4 1171.53 617.999  24
  -2  12  -4 711.934 433.658  13
 -12  -2   4 1420.96 649.215  12
   2  12   4 405.852 371.837  19
 -12   2  -5 2879.61 672.589  12
   2  12   5 2929.98 803.716  10
 -12  -2   5 4650.60 1017.91   9
  -2  12  -5 2591.68 640.665  20
  12   2   5 2678.91 799.358  24
  -2  12  -5 2538.50 688.015  13
 -12  -2   6 2244.08 657.720   9
  12   2   6 2131.30 635.747  24
  -2  12  -6 1824.24 481.807  20
  -2 -12   6 2167.03 565.717  22
  -2  12  -6 1994.98 573.641  13
 -12   3   6 14272.9 1328.92   9
  -3  12   6 11964.7 1204.86  10
  12  -3   6 10818.4 1157.67  24
 -12  -3  -6 10239.9 1094.71  12
   3  12  -6 8309.23 986.796  13
  -3  12   5 2512.17 722.251  10
 -12  -3  -5 1983.62 631.347  12
 -12   3   5 2194.96 681.473   9
 -12  -3  -5 1329.78 450.735  26
  12  -3   5 2295.28 745.599  24
   3  12  -5 1577.03 614.669  13
  -3  12   5 2125.95 631.492  19
 -12   3   5 3036.22 745.005  16
 -12   3   4 2134.94 728.638   9
 -12  -3  -4 1147.84 533.773  12
  -3  12   4 1207.07 505.523  10
  -3  12   4 827.319 438.277   6
 -12  -3  -4 997.702 404.221  26
  12  -3   4 1258.93 611.303  24
   3  12  -4 983.413 481.722  13
 -12   3   4 1665.47 673.136  12
 -12   3   4 1606.22 599.265  16
  -3  12   4 940.812 557.220  19
  -3  12   3 2854.68 722.265  10
 -12   3   3 3352.44 687.627   9
 -12  -3  -3 3098.51 718.701  12
 -12   3   3 3148.50 738.807  11
  -3  12   3 3195.62 725.941   6
  -3  12   3 3449.69 746.052  23
 -12  -3  -3 2235.56 566.373  26
   3  12  -3 2264.54 569.985  21
  12  -3   3 3448.89 813.844  24
   3  12  -3 2494.06 672.374  13
 -12   3   3 3895.12 810.813  12
  -3  12   3 2725.46 691.125  19
  -3  12   2 9299.95 1075.69   6
  12   3  -2 12094.1 1223.18   3
   3  12  -1 45329.4 2058.20   5
  -3  12   1 51437.4 2280.70   6
   3  12   0 44251.5 1975.20   5
   3  12   0 40762.6 1940.72   6
  -3  12   0 45457.5 2099.25   6
   3  12   1 51706.7 2165.02   5
  -3  12  -1 50965.8 2242.10   6
   3  12   1 51227.0 2165.53   6
   3  12   2 9438.69 1026.81   5
  12   3   2 10189.0 1005.06   5
   3  12   2 9661.04 995.921   6
   3  12   3 3612.65 735.508   5
  12  -3  -3 2960.27 655.723   7
  12   3   3 3822.05 706.489   5
  12  -3  -3 4760.86 950.290   3
   3 -12  -3 1668.59 466.565   7
   3  12   3 3281.03 631.086   6
  12   3   3 3281.29 768.503  24
   3  12   3 2821.23 640.413  19
 -12  -3   3 4380.50 868.062  12
  -3  12  -3 3370.57 733.811  13
   3  12   4 1602.19 660.209  10
 -12  -3   4 1218.68 625.545   9
   3 -12  -4 512.582 361.950   7
  -3 -12   4 1670.87 600.297   4
  12   3   4 1030.18 497.946   5
  -3  12  -4 1078.31 494.950  20
  12   3   4 929.689 585.115  24
  -3  12  -4 890.737 458.332  13
 -12  -3   4 1757.86 684.928  12
   3  12   5 2674.31 763.989  10
  -3  12  -5 1621.78 559.298  20
  12   3   5 1493.82 637.368  24
 -12   3  -5 982.906 430.638  20
  -3  12  -5 1507.93 578.829  13
  12   3   6 9268.25 1047.68  24
  -3  12  -6 8559.52 924.732  20
  -3  12  -6 9114.87 1023.21  13
  -4  12   6 3088.13 732.518  10
 -12  -4  -6 2784.00 646.986  12
 -12   4   6 3807.18 762.309   9
  12  -4   6 2556.96 654.453  24
   4  12  -6 2090.09 525.756  13
 -12  -4  -5 3002.92 743.479  12
  -4  12   5 2737.76 763.419  10
 -12   4   5 3534.61 823.202   9
  12  -4   5 3493.89 864.514  24
 -12   4   5 2739.16 739.585  16
  -4  12   5 3397.11 756.966  19
   4  12  -5 2072.76 636.068  13
 -12   4   4 467.042 475.839   9
 -12  -4  -4 560.237 486.732  12
  -4  12   4 419.309 482.414  10
  12  -4   4 585.360 583.356  24
 -12   4   4 428.608 448.549  16
   4  12  -4 368.539 439.213  13
  -4  12   4 603.316 454.450  19
 -12   4   3 3242.15 711.267  10
  -4  12   3 4058.38 802.571  10
 -12   4   3 4117.78 812.650  11
  -4  12   3 4661.16 834.318   6
   4  12  -3 2533.88 630.893  21
  12  -4   3 4457.08 864.226  24
 -12  -4  -3 4439.21 855.821  12
   4  12  -3 3756.91 756.564  13
 -12   4   3 4522.73 813.690  12
  -4  12   3 3356.83 753.627  19
  -4  12   2 9450.47 1096.17   6
  12   4  -2 11361.8 1179.52   3
   4  12  -1 1298.83 501.624   5
  -4  12   1 1712.13 558.730   6
   4  12   0 5091.90 874.728   5
  12   4   0 4763.01 735.058   5
   4  12   0 3862.29 711.763   6
  -4  12   0 4467.01 797.077   6
   4  12   1 1704.37 539.646   5
  12   4   1 2166.37 536.670   5
  -4  12  -1 1875.90 538.270   6
   4  12   1 1488.96 460.910   6
  12  -4  -2 12423.7 1316.33   3
   4  12   2 9262.86 1043.62   5
  12   4   2 9572.09 1011.88   5
   4 -12  -2 6082.53 796.590   7
   4  12   2 8894.09 958.280   6
   4  12   3 4578.11 829.290   5
 -12  -4   3 5854.39 894.888   4
  12  -4  -3 3427.40 728.316   7
   4 -12  -3 2508.16 590.850   7
  12   4   3 3716.80 730.795   5
  12  -4  -3 5615.26 1035.12   3
 -12   4  -3 3283.80 651.995  20
   4  12   3 4333.42 796.785  19
  -4  12  -3 3559.45 665.999  20
  12   4   3 5258.26 881.130  24
 -12  -4   3 5860.95 980.265  12
  -4  12  -3 4386.41 824.281  13
 -12  -4   4 184.192 512.512   9
   4  12   4 737.307 510.757  10
   4 -12  -4 190.868 325.592   7
  12  -4  -4 125.798 334.111   7
  -4 -12   4 1179.25 594.236   4
   4  12   4 449.933 421.247   5
  12   4   4 156.922 402.051   5
  12   4   4 405.499 534.005  24
 -12   4  -4 197.892 313.395  20
  -4  12  -4 506.814 410.407  20
  -4  12  -4 546.676 444.744  13
 -12  -4   4 697.557 522.756  12
 -12  -4   5 4412.19 964.791   9
  -4  12  -5 2683.62 668.548  20
 -12   4  -5 2645.90 617.445  20
  12   4   5 2505.43 730.668  24
  -4  12  -5 2965.67 722.119  13
 -12  -4   6 3283.29 695.839   9
  -4  12  -6 2591.68 560.291  20
 -12   4  -6 2359.85 500.509  20
  12   4   6 1948.72 521.602  24
  -4  12  -6 2595.92 604.272  13
  -5  12   6 7568.43 957.082  10
 -12   5   6 8590.72 991.659   9
  12  -5   6 6717.93 873.618  24
 -12  -5  -6 6807.04 884.679  12
   5  12  -6 4878.77 727.738  13
 -12  -5  -5 1998.14 640.554  12
  -5  12   5 1498.21 640.656  10
 -12   5   5 1974.46 685.729   9
  12  -5   5 1957.24 691.347  24
   5  12  -5 1186.84 518.162  13
  -5  12   5 1617.30 624.590  19
 -12   5   5 2150.58 698.443  16
 -12   5   4 2925.19 689.670  10
 -12  -5  -4 3683.87 806.499  12
 -12   5   4 3495.06 740.773   9
  -5  12   4 4093.09 934.349  10
  12  -5   4 3205.06 815.595  24
  -5  12   4 2608.84 754.937  19
   5  12  -4 2552.65 699.278  13
 -12   5   4 3543.81 839.033  16
 -12   5   3 10720.9 1189.49  10
  -5  12   3 10449.5 1243.18  10
 -12   5   3 11950.1 1358.22  11
  -5  12   3 12069.4 1306.36   6
   5  12  -3 7723.15 1044.80  21
  12  -5   3 12149.6 1292.19  24
 -12   5   3 12075.4 1317.37  16
 -12  -5  -3 12030.8 1340.10  12
   5  12  -3 9860.54 1166.81  13
 -12   5   3 14126.4 1352.30  12
  -5  12   3 10835.0 1284.53  19
  -5  12   2 8774.01 1064.82   6
   5  12  -2 8129.72 1002.85   5
  12   5  -1 11260.0 1028.69   5
   5  12  -1 12348.4 1147.78   5
  -5  12   1 14000.6 1229.09   6
   5  12   0 62904.6 2533.62   5
  12   5   0 58413.7 2274.57   5
  -5  12   0 61772.9 2482.07   6
   5  12   1 14240.4 1239.58   5
  12   5   1 14451.3 1193.72   5
  -5  12  -1 13468.9 1174.40   6
   5  12   1 13175.0 1083.90   6
   5  12   2 10712.0 1157.15   5
  12  -5  -2 13366.9 1356.60   3
  12   5   2 11067.4 1144.55   5
   5  12   3 12421.1 1305.39   5
   5 -12  -3 7282.54 963.877   7
  12   5   3 13041.9 1310.99   5
 -12  -5   3 18840.3 1532.57   4
  12  -5  -3 9909.88 1166.21   7
  12  -5  -3 17798.6 1637.09   3
 -12   5  -3 10712.4 1196.91  20
  -5  12  -3 11231.8 1206.38  20
  12   5   3 12482.3 1264.17  24
   5  12   3 11556.2 1213.99  19
 -12  -5   3 16753.7 1540.22  12
  -5  12  -3 12067.5 1277.14  13
 -12  -5   4 4609.17 924.728   9
  12   5   4 3046.70 754.087  24
 -12   5  -4 2777.21 643.795  20
  -5  12  -4 2387.11 613.509  20
 -12  -5   4 4669.01 926.071  12
  -5  12  -4 3103.08 755.795  13
  12   5   5 866.079 498.010  24
 -12   5  -5 1129.60 491.590  20
  -5  12  -5 1104.81 475.770  20
  -5  12  -5 1596.83 577.226  13
 -12  -5   6 8430.58 941.038   9
 -12   5  -6 5653.60 745.819  20
  -5  12  -6 5477.15 761.776  20
 -12   5  -6 5613.60 828.696  26
 -12  -5   6 6060.35 757.260  22
  -5  12  -6 5638.35 788.531  13
  -6  12   6 1374.67 505.287  10
 -12  -6  -6 1027.24 440.222  12
 -12   6   6 1794.69 516.599   9
  12  -6   6 663.823 412.105  24
   6  12  -6 930.410 362.934  13
 -12   6   5 6328.66 973.346   9
  -6  12   5 4925.59 945.893  10
  12  -6   5 4285.68 862.019  24
 -12  -6  -5 4677.53 870.741  12
   6  12  -5 3569.75 718.568  13
  -6  12   5 4547.83 840.346  19
  -6  12   4 8515.03 1208.04  10
 -12   6   4 6250.11 964.611  10
  12  -6   4 6072.74 1001.17  24
 -12   6   4 5903.01 1036.49  16
 -12  -6  -4 5959.99 1015.59  12
  -6  12   4 5971.41 1016.29  19
   6  12  -4 4933.40 911.103  13
 -12   6   3 9765.28 1198.23  10
  -6  12   3 10084.6 1239.78  10
 -12   6   3 9849.54 1230.27  11
  -6  12   3 10906.3 1258.33   6
   6  12  -3 7834.00 1076.95  21
  12  -6   3 10250.6 1185.06  24
 -12  -6  -3 10703.6 1274.66  12
 -12   6   3 9236.65 1191.56  16
  -6  12   3 10041.8 1278.73  19
   6  12  -2 9421.85 1109.16   5
  -6  12   2 10988.9 1186.68   6
  12   6  -1 1901.96 496.357   5
   6  12  -1 1963.92 558.878   5
  -6  12   1 2509.62 593.248   6
   6  12   0 3031.76 742.539   5
  12   6   0 2665.72 653.589   5
  -6  12   0 2281.35 578.268   6
   6  12   1 2106.87 562.044   5
  12   6   1 2457.07 559.993   5
  -6  12  -1 2608.12 560.620   6
   6  12   2 11026.0 1200.58   5
  12   6   2 11447.7 1189.11   5
  12  -6  -2 14302.4 1400.12   3
  12  -6  -3 14656.4 1474.12   3
   6  12   3 11029.8 1267.20   5
  12   6   3 11115.4 1260.41   5
   6 -12  -3 6628.04 951.521   7
 -12  -6   3 14281.1 1399.24   4
  12  -6  -3 8303.39 1107.55   7
 -12   6  -3 10087.4 1202.83  20
  -6  12  -3 11226.6 1249.59  20
   6  12   3 10903.4 1201.22  19
  -6  12  -3 10576.2 1204.85  13
 -12  -6   3 13350.7 1399.91  12
 -12  -6   4 7755.56 1119.58   9
 -12   6  -4 5363.87 932.036  20
  -6  12  -4 5284.55 904.700  20
  12   6   4 4588.59 826.862  24
 -12  -6   4 8465.20 1141.75  12
  -6  12  -4 5451.93 918.593  13
 -12  -6   5 6911.57 1057.31   9
 -12   6  -5 4373.79 788.601  20
  -6  12  -5 4010.69 759.515  20
  -6  12  -5 4465.94 812.895  13
 -12  -6   6 599.156 372.015   9
 -12   6  -6 675.828 343.756  26
 -12  -6   6 637.536 359.640  22
  -6  12  -6 776.528 363.212  20
 -12   6  -6 1008.50 402.445  20
  -6  12  -6 1094.01 370.170  13
  -7  12   6 3761.18 671.108  10
 -12   7   6 3977.71 624.973   9
  12  -7   6 2719.74 528.936  24
 -12  -7  -6 3796.50 648.849  12
 -12   7   6 2360.98 501.270  19
  -7  12   6 2835.45 508.705  19
  -7  12   5 3726.04 818.530  10
 -12   7   5 3351.02 668.178  10
  12  -7   5 3133.78 713.167  24
 -12  -7  -5 3966.68 810.885  12
  -7  12   5 2893.57 737.736  19
 -12   7   4 5990.13 955.815  10
  -7  12   4 7766.02 1194.74  10
  12  -7   4 5462.51 921.707  24
 -12  -7  -4 6518.35 1032.18  12
  -7  12   4 5621.88 998.915  19
 -12   7   4 6406.19 1049.51  16
  -7  12   3 21960.8 1819.38  10
 -12   7   3 22993.0 1818.30  10
 -12   7   3 21755.8 1827.42  11
  -7  12   3 22525.7 1783.22   6
   7  12  -3 14893.5 1492.87  21
  12   7  -3 14949.4 1412.03  21
 -12  -7  -3 24156.8 1869.78  12
  -7  12   3 20437.4 1758.53  19
 -12   7   3 21026.8 1744.59  16
  -7  12   2 6808.35 962.271  10
 -12   7   2 6662.01 971.130  10
 -12   7   2 6619.23 983.152  11
   7  12  -2 6048.71 920.969   5
  -7  12   2 7317.41 994.090   6
   7  12  -2 6597.82 927.878  25
  12   7  -2 6593.26 1000.83  25
   7  12  -2 5463.82 914.236  21
  -7  12   2 8013.74 1204.76  17
  -7  12   2 5706.81 917.834  19
 -12  -7  -2 7088.18 976.580  12
  12   7  -1 3452.26 652.843   5
   7  12  -1 3751.00 732.979   5
  -7  12   1 4024.78 739.543   6
   7  12   0 12934.1 1286.08   5
  12   7   0 12867.8 1196.85   5
  -7  12   0 11720.2 1111.21   6
   7  12   1 4346.06 786.248   5
  12   7   1 4280.75 746.469   5
  -7  12  -1 3522.88 636.281   6
   7  12   2 8043.31 1050.80   5
  12   7   2 7993.37 1054.73   5
  12  -7  -2 10884.6 1247.01   3
   7  12   2 7407.61 1056.81  23
 -12   7  -2 5912.69 870.859  26
   7  12   2 7169.86 1035.70  19
 -12   7  -2 6768.27 970.213  20
  -7  12  -2 7784.67 996.463  20
 -12  -7   2 9830.49 1139.14  12
  12  -7  -3 32962.8 2142.53   3
   7  12   3 24438.5 1881.03   5
  12   7   3 23908.2 1825.72   5
   7 -12  -3 14285.2 1405.20   7
  12  -7  -3 17143.3 1576.54   7
 -12   7  -3 22687.4 1771.85  20
  -7  12  -3 22983.0 1795.29  20
 -12   7  -3 18255.7 1595.79  26
   7  12   3 21913.0 1688.38  19
 -12  -7   3 29503.3 1987.10  12
 -12  -7   4 7759.94 1110.74   9
 -12   7  -4 6004.58 975.984  20
  -7  12  -4 5096.65 924.126  20
 -12  -7   4 7887.59 1061.77  12
  -7  12  -4 5180.89 861.320  13
 -12   7  -5 3492.92 739.143  20
  -7  12  -5 3348.86 725.517  20
  -7  12  -5 2874.40 641.379  13
 -12  -7   6 3519.38 592.348   9
 -12   7  -6 3289.40 573.707  20
  -7  12  -6 2942.81 570.759  20
 -12  -7   6 2531.69 497.238  22
 -12   7  -6 2532.38 529.421  26
  -8  12   6 757.377 379.361  10
 -12  -8  -6 1123.47 377.285  12
 -12   8   6 411.716 285.129  19
  -8  12   6 875.768 324.776  19
 -12   8   5 2753.09 665.168  10
 -12  -8  -5 3456.06 732.926  12
  -8  12   5 3261.23 772.595  10
  12  -8   5 2452.51 591.934  24
  -8  12   5 2350.14 675.578  19
 -12  -8  -4 3783.79 805.356  12
  -8  12   4 3361.25 863.927  10
 -12   8   4 3074.47 734.218  10
  12   8  -4 1382.50 473.004  21
 -12   8   4 3226.32 807.258  16
  -8  12   4 2573.90 752.756  19
  -8  12   3 8974.12 1201.00  10
 -12   8   3 11277.9 1311.00  10
 -12   8   3 10240.0 1274.08  11
  -8  12   3 9280.50 1178.48   6
   8  12  -3 6752.42 1042.39  21
  12   8  -3 6698.88 999.253  21
 -12  -8  -3 12092.7 1353.29  12
 -12   8   3 9925.54 1210.81  16
  -8  12   3 9398.89 1233.01  19
  -8  12   2 4057.83 834.825  10
 -12   8   2 3865.02 808.686  11
 -12  -8  -2 3939.96 745.657  12
   8  12  -2 2886.97 689.807   8
 -12   8   2 4119.57 816.932  10
   8  12  -2 3233.29 709.279   5
  -8  12   2 3655.21 732.082   6
   8  12  -2 3915.12 831.687  25
   8  12  -2 3221.18 778.926  21
  12   8  -2 4023.04 801.498  25
   8  12  -2 2398.42 626.262  15
  -8  12   2 3274.83 756.186  19
  12   8  -1 11902.2 1203.55   5
   8  12  -1 13245.9 1307.81   5
  -8  12   1 13546.4 1249.15   6
   8  12   0 45240.7 2353.34   5
  12   8   0 45096.6 2262.95   5
  -8  12   0 43672.1 2118.26   6
   8  12   1 14718.5 1392.76   5
  12   8   1 13719.3 1294.97   5
   8  12   2 2182.62 626.951   8
  12   8   2 4443.13 870.678   5
  12  -8  -2 6337.83 990.503   3
   8  12   2 4032.17 819.742   5
 -12   8  -2 2867.49 623.578  26
   8  12   2 3094.86 718.008  23
 -12   8  -2 3729.97 783.870  20
  -8  12  -2 3881.51 779.944  20
 -12  -8   2 4811.05 822.429  12
 -12   8  -3 11546.8 1335.21  20
  -8  12  -3 10165.8 1236.59  20
 -12   8  -3 8472.17 1090.31  26
   8  12   3 9800.22 1228.43   5
  12   8   3 10784.3 1288.37   5
   8 -12  -3 6455.13 975.627   7
  12  -8  -3 7779.62 1108.91   7
  12  -8  -3 14455.6 1438.31   3
 -12  -8   4 4129.55 833.920   9
 -12   8  -4 2635.24 639.826  26
 -12   8  -4 3841.74 792.550  20
  -8  12  -4 3658.46 787.977  20
 -12  -8   5 4969.68 850.345   9
 -12   8  -5 3553.73 734.819  20
 -12   8  -5 2486.49 603.558  26
  -8  12  -5 3148.53 724.322  20
 -12   8  -6 648.486 297.257  26
   8  12   6 961.899 385.019  23
 -12  -8   6 660.281 326.030  22
  -8  12  -6 800.019 339.152  20
 -12   8  -6 1036.47 377.497  20
 -12  -9  -6 175.361 222.528  12
  -9  12   6 405.035 298.241  10
  -9  12   6 386.688 261.442  19
 -12   9   6 216.462 245.079  19
 -12   9   5 120.632 371.425  10
 -12  -9  -5 999.274 493.765  12
  -9  12   5 582.589 460.162  10
  -9  12   5 619.826 443.009  19
 -12  -9  -4 1154.88 565.759  12
  -9  12   4 1514.11 675.389  10
 -12   9   4 691.121 465.509  10
  12   9  -4 387.798 337.703  21
 -12   9   4 956.415 552.825  16
  -9  12   4 480.704 519.691  19
 -12   9   3 3624.70 810.537  11
  -9  12   3 3415.24 774.771  10
 -12   9   3 3393.26 816.480  10
  12   9  -3 2413.62 660.833  21
   9  12  -3 2367.57 682.167  21
 -12   9   3 3540.31 778.332  16
 -12  -9  -3 4366.57 816.787  12
 -12   9   2 1001.87 511.090  11
   9  12  -2 787.948 466.487   8
  -9  12   2 1060.71 558.678  10
 -12  -9  -2 328.412 369.004  12
 -12   9   2 696.364 443.595  10
   9  12  -2 404.847 417.793   5
  -9  12   2 506.294 374.503   6
   9  12  -2 842.562 537.276  25
  12   9  -2 480.004 495.960  25
   9  12  -2 543.870 445.021  15
 -12  -9  -1 1802.16 571.120  12
 -12   9   1 1515.31 500.469  11
   9  12  -1 2354.43 681.065   8
  -9  12   1 1820.03 619.460  10
 -12   9   1 1811.59 642.478  10
  12   9  -1 1659.88 554.941   5
   9  12  -1 1625.50 624.510   5
  -9  12   1 1939.37 560.282   6
   9  12  -1 1591.77 604.157  25
  12   9  -1 1993.41 682.898  25
  -9  12   1 1338.30 542.732  17
   9  12   0 14521.6 1408.75   5
  12   9   0 14394.9 1360.61   5
   9  12   0 10541.8 1239.54   8
 -12   9   0 11046.6 1199.73  11
  -9  12   0 8780.11 1082.56  17
   9  12   1 1963.41 651.162   8
 -12   9  -1 1276.52 507.051  11
   9  12   1 3607.29 860.374   5
  12   9   1 2439.40 721.055   5
   9  12   2 680.218 432.528   8
  -9  12  -2 1272.23 578.773  20
 -12   9  -2 1019.74 543.145  20
  12  -9  -2 1015.58 588.615   3
   9  12   2 490.418 457.791   5
  12   9   2 1034.58 531.566   5
 -12   9  -3 4413.25 872.531  20
  -9  12  -3 3948.70 829.843  20
   9  12   3 3841.69 799.779  23
 -12   9  -3 3430.50 684.024  26
 -12  -9   4 724.875 492.531   9
 -12   9  -4 388.057 319.060  26
 -12   9  -4 587.489 474.167  20
  -9  12  -4 457.951 454.429  20
 -12  -9   5 1925.78 610.346   9
 -12   9  -5 457.517 344.153  26
  -9  12  -5 1011.55 495.759  20
 -12   9  -5 791.321 433.033  20
  -9  12  -6 663.696 310.798  20
   9  12   6 804.416 329.798  23
 -12  -9   6-218.638 321.328  22
 -12   9  -6 285.179 232.448  26
 -12   9  -6 559.678 299.688  20
 -12  10   5 3232.28 681.056  10
 -10  12   5 3260.76 680.894  10
 -12  10   5 3333.32 681.897  19
 -12 -10  -5 3369.17 642.823  12
 -10  12   5 3023.54 675.782  19
 -10  12   4 9558.96 1209.93  10
 -12  10   4 9343.31 1150.16  10
  12  10  -4 5038.42 847.995  21
 -12 -10  -4 9165.81 1101.84  12
 -10  12   4 8382.01 1153.82  19
 -12  10   4 8956.42 1166.90  16
 -10  12   3 1918.63 598.996  10
 -12 -10  -3 1779.82 494.684  12
 -12  10   3 2574.15 735.662  11
 -12  10   3 1530.89 565.365  10
  12  10  -3 1913.04 615.990  21
  10  12  -3 2098.83 623.693  21
 -12  10   3 2614.07 690.525  16
  10  12  -2 1100.34 525.677   8
 -12 -10  -2 1642.49 528.499  12
 -10  12   2 1496.11 627.187  10
 -12  10   2 1767.27 615.833  11
 -12  10   2 1664.30 586.244  10
  10  12  -2 1029.45 472.278   5
  10  12  -2 1912.18 725.198  25
  12  10  -2 1126.99 585.202  25
 -12  10   2 1213.26 475.086  16
  10  12  -2 1088.29 527.556  15
 -10  12   1 23785.6 1807.78  10
 -12  10   1 23150.1 1784.27  11
  10  12  -1 23307.0 1826.39   8
 -12  10   1 23656.4 1833.56  10
  12  10  -1 25920.0 1872.45   5
  10  12  -1 26719.9 1919.99   5
  10  12  -1 26158.6 1893.43  25
  12  10  -1 25379.0 1902.34  25
 -10  12   1 23522.2 1768.62  17
  10  12   0 45301.3 2475.46   5
  12  10   0 44491.0 2412.75   5
 -10  12   0 34997.6 2107.85  10
  10  12   0 34757.1 2237.25   8
 -12  10   0 37639.2 2221.20  11
 -10  12   0 36899.0 2176.52  17
  10  12   1 22504.0 1797.20   8
 -10  12  -1 21498.6 1634.73  11
 -12  10  -1 21683.2 1714.43  11
  10  12   1 29878.2 2050.61   5
  12  10   1 29347.5 1995.43   5
  10  12   2 1185.19 556.768   8
 -10  12  -2 2138.00 690.974  20
 -12  10  -2 2311.55 736.710  20
  12 -10  -2 2197.72 673.769   3
  10  12   2 1933.68 644.583   5
  12  10   2 1995.18 650.468   5
 -12  10  -3 3333.60 814.624  20
 -10  12  -3 2995.28 763.851  20
 -12 -10   4 10060.7 1137.54   9
 -10  12  -4 8505.80 1137.89  20
  10  12   4 7229.56 1021.58  23
 -12  10  -4 6757.10 910.903  26
 -12  10  -4 9557.35 1214.01  20
 -12  10  -5 2670.34 539.515  26
  10  12   5 3256.86 665.551  23
 -12  10  -5 4133.42 755.052  20
 -10  12  -5 3783.33 731.320  20
 -12  10  -6 1396.48 355.331  20
 -10  12  -6 1857.82 395.165  20
 -10 -12   6 722.049 297.617  22
 -11  12   5 438.877 379.974  10
 -12  11   5 482.368 374.532  10
 -12 -11  -5 232.816 270.418  12
 -12  11   5 302.001 349.045  19
 -11  12   5 283.517 338.892  19
 -12 -11  -4 188.215 380.111  12
 -12  11   4 846.218 522.764  10
 -11  12   4 1450.64 636.014  10
 -11  12   4 381.693 440.872  19
 -12  11   3-318.982 624.693  10
 -11  12   3 9.67014 517.316  10
 -12  11   3 739.229 440.482  11
  11  12  -3 173.158 404.396  21
  12  11  -3 443.730 402.819  21
 -12  11   3 633.620 440.389  16
 -11  12   3 702.796 476.940  16
  11  12  -2 1439.02 554.542   8
  12  11  -2 1814.75 633.738   8
 -11  12   2 2019.74 647.044  10
 -12  11   2 1625.81 597.886  10
 -12  11   2 2307.52 704.222  11
  11  12  -2 2204.52 744.133  25
  12  11  -2 2414.34 789.770  25
 -12  11   2 1761.46 515.758  16
  11  12  -2 1513.88 579.133  15
  11  12  -1 4818.76 965.643   8
 -12  11   1 5022.80 932.491  10
 -11  12   1 5000.24 831.887  11
 -12  11   1 5238.52 892.550  11
 -11  12   1 5304.33 919.158  10
  12  11  -1 5418.60 928.993   5
  11  12  -1 5412.46 945.615   5
  12  11  -1 5707.38 1005.98  25
  11  12  -1 5352.62 927.813  25
 -11  12   1 4543.54 811.967  17
  11  12   0 11439.4 1298.54   5
  12  11   0 11194.1 1277.54   5
 -12  11   0 8471.49 1113.05  11
 -11  12   0 9359.79 1141.01  10
  11  12   0 8501.77 1195.35   8
 -11  12   0 9008.96 1094.68  11
 -12  11   0 7160.23 1015.91  17
 -11  12   0 7707.41 1057.53  17
  11  12   1 6598.42 1060.44   5
  12  11   1 6889.66 1069.54   5
 -12  11  -1 4821.88 872.600  11
 -11  12  -1 4660.28 819.622  11
  11  12   1 4161.15 893.730   8
 -11  12  -1 4443.24 825.494  17
 -12  11  -1 3924.25 756.766  17
  11  12   2 1320.50 668.131   8
  12  11   2 1083.07 550.805   8
 -12  11  -2 1115.52 451.949  11
 -11  12  -2 962.335 395.560  11
 -11  12  -3 769.820 526.108  20
 -12  11  -3 765.894 552.835  20
 -12 -11   4 922.309 496.895   9
 -12  11  -4 1062.23 543.515  20
 -11  12  -4 1314.34 543.242  20
 -12  11  -5 980.202 441.569  20
 -11  12  -5 789.184 419.706  20
 -12  12   5 5441.71 742.292  10
 -12  12   5 5270.93 734.768  19
 -12  12   4 9801.34 1187.83  10
 -12  12   4 7464.13 1034.10  19
 -12  12   3 4224.36 833.175  10
  12  12  -3 3563.32 768.002  21
 -12  12   3 4768.00 823.642  16
  12  12  -2 5180.43 959.928   8
 -12  12   2 6881.87 1069.86  10
 -12  12   2 6952.37 1038.00  11
  12  12  -2 7293.46 1141.66  25
  12  12  -2 3803.87 829.716  15
  12  12  -1 9760.60 1292.56   8
 -12  12   1 10888.6 1292.89  10
 -12  12   1 10313.3 1205.62  11
  12  12  -1 10929.7 1327.38  25
  12  12   0 44207.4 2513.99   5
 -12  12   0 39731.8 2326.58  10
  12  12   0 35228.4 2339.17   8
 -12  12   0 39158.4 2280.84  11
 -12  12   0 37723.4 2208.27  17
 -12  12  -1 9371.07 1173.73  11
  12  12   1 9990.48 1281.30   8
 -12  12  -1 9291.68 1155.35  17
  12  12   2 5441.52 977.700   8
 -12  12  -2 4852.18 829.775  11
 -12  12  -3 3093.19 698.790  11
 -12  12  -3 6157.85 1042.38  20
 -12  12  -4 9772.60 1192.79  20
 -12  12  -5 3975.01 619.186  11
 -12  12  -5 6159.97 782.434  20
   0  13   0 318.971 316.513   6
  13   0  -1 30125.2 1842.93   3
   0  13   1 24168.0 1646.44   6
  13   0  -2 9311.46 1202.97   3
   0  13   2 6462.66 947.317   6
 -13   0   3 943.442 493.078   9
 -13   0  -3 1238.26 550.508  12
   0  13   3 915.426 447.004  10
  13   0  -3 1873.42 787.585   3
   0  13   3 720.990 449.190   6
 -13   0  -3 779.606 398.399  26
  13   0   3 1617.99 663.187  24
   0  13  -3 933.532 517.803  13
   0  13   3 1441.27 586.306  19
 -13   0   3 1389.85 579.897  12
 -13   0   4 1097.24 604.639   9
   0  13   4 1078.35 602.083  10
 -13   0  -4 960.814 530.296  12
 -13   0  -4 351.163 365.543  26
  13   0   4 986.817 623.139  24
   0  13   4 588.605 419.259  19
 -13   0   4 853.501 446.991  16
 -13   0   4 1117.61 598.320  12
   0  13  -4 700.813 435.200  13
   0  13   5 5845.90 1030.30  10
 -13   0  -5 3751.95 752.087  12
 -13   0   5 5549.67 1014.73   9
 -13   0  -5 3254.24 742.049  26
  13   0   5 4872.20 965.164  24
   0  13  -5 4225.20 873.758  13
 -13   0  -6 931.085 437.792  12
 -13   0   6 784.874 549.095   9
   0  13   6 805.849 435.888  23
 -13   0  -6 306.490 278.055  26
  13   0   6 734.003 501.903  24
   0  13  -6 735.874 414.819  13
 -13   1   6 12929.4 1212.45   9
  -1  13   6 11580.4 1144.32  10
  -1  13   6 8422.17 907.141  23
 -13  -1  -6 7421.45 836.404  26
  13  -1   6 9363.05 1054.40  24
   1  13  -6 8221.71 967.598  13
 -13  -1  -6 10125.6 1009.58  12
  -1  13   5 6846.38 1068.80  10
 -13   1   5 7075.60 1066.87   9
  -1  13   5 5101.68 856.640  19
 -13  -1  -5 5176.86 855.451  26
  13  -1   5 6523.61 1076.31  24
 -13  -1  -5 5848.95 919.653  12
   1  13  -5 5531.16 966.563  13
 -13   1   5 6273.26 939.661  16
 -13   1   4 244.102 520.140   9
 -13  -1  -4 300.772 480.330  12
  -1  13   4 486.792 487.533  10
 -13  -1  -4 193.477 413.391  26
  13  -1   4 444.116 610.993  24
 -13   1   4 541.292 526.424  12
 -13   1   4 505.711 446.538  16
   1  13  -4 103.744 383.361  13
  -1  13   4 736.806 574.751  19
 -13   1   3 3808.53 789.138  11
 -13   1   3 4886.00 859.707   9
  -1  13   3 3277.47 717.889  10
  -1  13   3 4648.64 862.614   6
  13   1  -3 6276.73 1110.31   3
  -1  13   3 4664.11 927.485  23
  13  -1   3 4845.86 916.787  24
 -13  -1  -3 2911.07 674.719  26
 -13  -1  -3 4050.48 831.993  12
 -13   1   3 5318.36 984.642  12
  -1  13   3 4019.78 871.391  19
   1  13  -3 4144.99 842.848  13
  -1  13   2 48514.7 2425.82   6
  13   1  -2 57092.7 2648.99   3
  13   1  -1 70207.1 2680.31   3
  -1  13   1 60798.0 2571.63   6
   1  13   0 828.990 415.225   6
  -1  13   0 624.050 383.292   6
  -1  13  -1 56104.8 2476.94   6
   1  13   1 59840.9 2499.92   6
  13  -1  -2 64066.8 2799.37   3
   1  13   2 49137.7 2391.14   6
   1  13   3 4038.19 782.459   6
  13  -1  -3 6530.37 1117.77   3
  13   1   3 5084.78 931.355  24
 -13   1  -3 2911.26 677.866  26
 -13   1  -3 4432.24 833.322  12
   1  13   3 3515.07 768.738  19
 -13  -1   3 5023.34 938.813  12
  -1  13  -3 4181.95 844.305  13
 -13  -1   4 209.501 575.641   9
   1  13   4 508.770 472.567  10
 -13   1  -4 595.046 477.002  12
  13   1   4-202.342 592.638  24
 -13  -1   4 494.480 375.768  16
  -1  13  -4 482.824 486.236  13
   1  13   4-56.2398 388.610  19
 -13  -1   4 943.446 625.274  12
   1  13   5 6718.60 1040.52  10
 -13   1  -5 5152.90 884.468  26
  13   1   5 6137.47 1035.14  24
 -13   1  -5 6197.77 921.272  12
  -1  13  -5 5924.05 1000.17  13
   1  13   6 9410.68 1000.87  23
 -13   1  -6 8120.22 904.696  26
  13   1   6 8379.21 975.617  24
 -13   1  -6 9278.85 902.554  12
  -1  13  -6 9126.49 1006.48  13
  -2  13   6 863.245 533.496  10
 -13  -2  -6 456.008 380.270  12
 -13   2   6 949.023 535.458   9
 -13  -2  -6 295.394 254.021  26
  13  -2   6 202.769 429.762  24
   2  13  -6 657.810 383.440  13
  -2  13   5 2980.63 777.382  10
 -13  -2  -5 3177.19 735.715  12
 -13   2   5 3931.10 827.403   9
  -2  13   5 3297.45 739.573  23
 -13  -2  -5 2664.80 625.873  26
  13  -2   5 3099.35 881.124  24
   2  13  -5 2959.38 728.213  13
  -2  13   5 2404.15 625.924  19
 -13   2   5 3592.50 770.789  16
 -13   2   4 1832.70 701.889   9
 -13  -2  -4 1545.39 629.824  12
  -2  13   4 632.823 515.507  10
  -2  13   4 469.295 416.151  23
 -13  -2  -4 906.304 416.687  26
  13  -2   4 890.533 619.247  24
   2  13  -4 1032.49 528.448  13
 -13   2   4 1016.02 521.884  16
 -13   2   4 1392.99 640.091  12
  -2  13   4 1088.23 561.664  19
 -13   2   3 864.064 475.021   9
  -2  13   3 807.819 437.345  10
 -13  -2  -3 645.799 521.405  12
 -13   2   3 867.113 502.059  11
  -2  13   3 621.343 467.113   6
  -2  13   3 580.423 464.910  23
 -13  -2  -3 275.057 290.431  26
  13  -2   3 945.896 558.718  24
   2  13  -3 559.599 463.749  13
 -13   2   3 772.079 537.184  12
  -2  13   3 739.830 496.473  19
  -2  13   2 9706.84 1148.66   6
  13   2  -2 13315.0 1329.71   3
   2  13  -1 15065.5 1231.22   5
  -2  13   1 17751.1 1439.53   6
   2  13   0 6830.40 810.378   5
   2  13   0 7394.60 891.474   6
  -2  13   0 7188.87 918.101   6
   2  13   1 17660.9 1309.65   5
  -2  13  -1 15940.8 1344.47   6
   2  13   1 17014.8 1359.17   6
  13  -2  -2 13476.0 1393.16   3
   2  13   2 8997.97 1051.53   6
 -13   2  -3 1030.66 539.322  12
  13  -2  -3 684.011 643.557   3
   2  13   3 850.361 427.298   6
 -13   2  -3 169.172 354.536  26
  13   2   3 663.622 558.888  24
  -2  13  -3 602.006 422.453  13
 -13  -2   3 939.914 539.882  12
   2  13   3 177.958 391.675  19
 -13  -2   4 986.952 579.107   9
   2  13   4 1656.37 630.677  10
 -13   2  -4 1489.11 544.518  12
  13   2   4 1465.30 652.459  24
  -2  13  -4 1043.16 524.226  13
 -13  -2   4 1687.21 710.969  12
   2  13   4 766.674 448.764  19
 -13   2  -5 3159.55 666.864  12
   2  13   5 3536.44 809.825  10
  13   2   5 2654.90 726.173  24
  -2  13  -5 2994.54 778.697  13
 -13  -2   6 427.911 448.251   9
 -13   2  -6 272.048 325.257  26
   2  13   6 800.047 466.311  23
  -2 -13   6 527.624 355.824  22
  13   2   6 143.535 390.586  24
  -2  13  -6 439.369 369.879  13
  -3  13   6 7382.90 923.109  10
  13  -3   6 5975.36 842.450  24
 -13  -3  -6 7039.82 873.639  12
   3  13  -6 5359.62 758.581  13
  -3  13   5 4241.58 896.991  10
 -13   3   5 5163.40 922.664   9
 -13  -3  -5 3575.24 681.843  26
  13  -3   5 4295.69 873.760  24
 -13  -3  -5 4534.72 858.157  12
  -3  13   5 4838.34 839.927  19
   3  13  -5 3974.71 795.790  13
 -13   3   5 3493.89 789.826  16
 -13   3   4 1345.01 655.519   9
 -13  -3  -4 588.430 544.785  12
  -3  13   4 198.297 435.822  10
  -3  13   4 172.454 397.119  23
 -13  -3  -4 338.716 380.850  26
  13  -3   4 442.837 612.439  24
   3  13  -4-7.52117 394.385  13
 -13   3   4 756.386 516.346  16
  -3  13   4 231.922 433.767  19
 -13   3   4 928.556 607.159  12
  -3  13   3 5543.91 977.574  10
 -13   3   3 5860.84 912.209   9
 -13   3   3 5461.75 963.955  11
  -3  13   3 4854.14 891.126   6
 -13  -3  -3 4318.58 759.813  26
  -3  13   3 5620.12 955.642  23
  13  -3   3 6770.43 1049.99  24
 -13  -3  -3 6018.75 988.767  12
 -13   3   3 6826.09 1065.32  12
   3  13  -3 4925.99 899.799  13
  -3  13   3 5042.09 929.670  19
  -3  13   2 22852.1 1722.39   6
  13   3  -2 26887.7 1801.80   3
   3  13  -1 13418.8 1203.34   5
  13   3  -1 17909.8 1380.32   3
  -3  13   1 15460.1 1365.81   6
   3  13   0 2785.16 603.049   5
   3  13   0 2580.86 589.503   6
  -3  13   0 2816.55 625.912   6
   3  13   1 15420.2 1291.13   5
  -3  13  -1 14467.1 1300.16   6
   3  13   1 15069.8 1257.40   6
   3  13   2 20761.0 1512.94   5
   3  13   2 22446.2 1566.13   6
  13  -3  -3 3939.54 749.280   7
  13  -3  -3 7752.49 1162.46   3
 -13   3  -3 4270.33 821.260  26
   3  13   3 5120.29 922.578  19
  13   3   3 5969.42 1009.20  24
  -3  13  -3 5556.57 944.955  13
 -13  -3   3 6742.74 1070.31  12
 -13  -3   4-136.343 560.263   9
   3  13   4 602.711 484.913  10
  13   3   4 303.629 532.878  24
  -3  13  -4 357.077 473.134  13
 -13  -3   4 586.878 554.626  12
   3  13   4 202.315 389.642  19
  -3  13  -5 3268.84 653.615  20
  13   3   5 2968.66 742.700  24
  -3  13  -5 4493.12 863.858  13
 -13  -3   6 7964.43 959.545   9
   3  13   6 6568.18 866.084  23
  -3 -13   6 6249.47 775.209  22
 -13   3  -6 5229.52 751.206  26
  -3  13  -6 5778.84 799.471  13
  -4  13   6 607.766 432.904  10
 -13  -4  -6 847.984 427.232  12
 -13   4   6 1227.29 503.068   9
  13  -4   6 148.069 386.426  24
   4  13  -6 440.942 327.996  13
 -13   4   5 6084.91 951.584   9
  -4  13   5 5251.36 952.474  10
  13  -4   5 4977.05 924.496  24
   4  13  -5 3563.23 730.429  13
 -13  -4  -5 5248.09 909.721  12
  -4  13   5 4243.97 849.044  19
 -13   4   5 5354.84 935.499  16
  -4  13   4 5589.49 981.769  10
 -13   4   4 7286.71 1044.95   9
  13  -4   4 5980.24 1042.19  24
 -13   4   4 6352.76 1029.14  16
 -13  -4  -4 6742.42 1067.05  12
  -4  13   4 5814.80 1026.50  19
   4  13  -4 4676.61 905.283  13
  -4  13   3 2645.20 728.706  10
 -13   4   3 1818.64 558.483  10
 -13   4   3 2283.91 689.615  11
  -4  13   3 2452.27 691.336   6
   4  13  -3 1473.96 494.822  21
  13  -4   3 1950.92 639.629  24
   4  13  -3 1961.05 674.293  13
  -4  13   3 2516.48 690.405  19
 -13  -4  -3 3480.09 819.058  12
 -13   4   3 2839.73 685.133  12
  -4  13   2 10999.1 1237.01   6
  13   4  -2 13263.5 1302.97   3
 -13   4   2 9096.51 1168.80  11
  -4  13   2 8706.23 1134.91  19
 -13  -4  -2 10185.1 1183.62  12
   4  13  -1 28319.0 1765.30   5
  -4  13   1 32151.4 1942.68   6
   4  13   0 15065.5 1288.96   5
   4  13   0 13361.5 1184.07   6
  -4  13   0 14742.0 1316.03   6
   4  13   1 31441.4 1846.40   5
  -4  13  -1 28555.5 1794.46   6
   4  13   1 29763.1 1749.74   6
   4  13   2 10766.9 1155.11   5
 -13   4  -2 7889.13 1043.00  26
  13  -4  -3 3679.91 907.506   3
  13  -4  -3 2214.30 621.469   7
   4  13   3 2111.99 580.637   5
  13   4   3 2580.32 642.593   5
 -13   4  -3 1286.13 490.742  26
  -4  13  -3 1990.80 551.866  20
 -13  -4   3 3325.15 768.288  12
  -4  13  -3 2677.21 694.650  13
   4  13   3 2752.04 709.522  19
 -13  -4   4 7854.31 1134.41   9
   4  13   4 5633.19 952.514  10
  -4  13  -4 5126.62 853.798  20
  13   4   4 5608.06 958.695  24
 -13  -4   4 8821.60 1214.24  12
  -4  13  -4 6010.64 982.355  13
  -4  13  -5 3555.91 711.030  20
  13   4   5 3291.08 768.341  24
  -4  13  -5 3968.60 792.478  13
 -13  -4   6 342.825 385.555   9
   4  13   6 508.935 433.892  23
 -13   4  -6 382.047 318.521  26
  -4  13  -6 235.087 276.763  20
  -4  13  -6 367.802 322.765  13
 -13  -5  -6 2382.73 546.862  12
  -5  13   6 2432.87 572.543  10
 -13   5   6 2644.26 560.996   9
  13  -5   6 1744.72 480.441  24
   5  13  -6 1745.22 417.591  13
 -13  -5  -5 2114.15 651.353  12
  -5  13   5 2075.91 701.658  10
 -13   5   5 2586.27 713.953   9
  13  -5   5 1983.31 656.174  24
   5  13  -5 1639.72 533.502  13
  -5  13   5 2113.39 667.357  19
 -13   5   5 2186.69 704.801  16
  -5  13   4-342.040 481.186  10
 -13  -5  -4 789.964 598.981  12
 -13   5   4-569.433 590.235   9
  13  -5   4-91.3770 498.226  24
   5  13  -4 405.342 435.903  13
 -13   5   4 312.936 469.543  16
  -5  13   4 304.977 458.955  19
  -5  13   3 1557.69 634.332  10
 -13  -5  -3 2167.51 770.633  12
 -13   5   3 1129.06 546.305  10
 -13   5   3 1245.21 569.789  11
  -5  13   3 1616.34 593.559   6
   5  13  -3 571.691 396.542  21
  13  -5   3 1148.13 563.268  24
 -13   5   3 925.926 505.470  16
  -5  13   3 1161.86 577.810  19
 -13   5   3 1730.96 587.933  12
   5  13  -3 1112.39 563.643  13
  -5  13   2 8828.33 1056.65  10
 -13   5   2 8235.19 1071.60  10
 -13   5   2 9957.54 1198.82  11
  -5  13   2 11655.5 1267.02   6
 -13   5   2 7255.12 972.770  26
   5  13  -2 7034.79 967.358  21
  13   5  -2 10747.2 1217.74  25
   5  13  -2 7489.70 996.182  15
  -5  13   2 5519.48 852.504  14
  -5  13   2 9201.06 1169.75  19
 -13  -5  -2 9684.16 1166.79  12
   5  13  -1 7195.60 931.586   5
  -5  13   1 8289.61 1031.27   6
   5  13   0 7821.26 1000.30   5
  -5  13   0 7573.23 963.578   6
   5  13   1 8480.39 1031.21   5
  13   5   1 7026.68 874.586   5
  -5  13  -1 6829.03 901.596   6
   5  13   1 7179.60 872.833   6
   5  13   2 5585.18 876.962   8
   5  13   2 9909.01 1140.79   5
  13  -5  -2 12694.0 1374.85   3
  13   5   2 10361.6 1124.95   5
   5  13   2 9734.16 1211.66  23
   5  13   2 10128.0 1208.84  19
 -13   5  -2 7150.97 989.115  26
  -5  13  -2 9631.70 1112.09  20
 -13  -5   2 11901.6 1314.60  12
  -5  13  -2 9507.17 1125.96  13
  13  -5  -3 1720.63 709.389   3
   5 -13  -3 559.953 340.572   7
  13  -5  -3 1443.05 531.694   7
   5  13   3 1055.74 515.090   5
  13   5   3 1392.49 527.120   5
 -13   5  -3 662.400 410.834  20
 -13   5  -3 590.810 424.093  26
  -5  13  -3 537.194 343.294  20
  -5  13  -3 1451.28 554.791  13
 -13  -5   3 1545.36 627.337  12
   5  13   3 1369.03 604.856  19
 -13  -5   4-50.2022 551.224   9
 -13   5  -4 53.5401 439.945  26
 -13   5  -4 38.4459 350.225  20
  -5  13  -4-51.8181 360.994  20
  -5  13  -4 191.659 431.464  13
 -13  -5   4 866.221 535.175  12
 -13   5  -5 1472.75 520.008  26
 -13   5  -5 1569.90 510.049  20
  -5  13  -5 1969.82 556.726  20
  -5  13  -5 2226.25 609.333  13
 -13  -5   6 2916.72 586.159   9
 -13   5  -6 1757.67 463.717  26
   5  13   6 2308.09 575.234  23
 -13   5  -6 1920.47 422.482  20
  -5  13  -6 1976.01 437.768  20
  -5  13  -6 1795.21 448.513  13
 -13  -6  -6 302.576 304.436  12
 -13   6   6 583.315 340.437   9
  -6  13   6 917.936 413.514  10
  -6  13   5 9217.67 1148.40  10
 -13   6   5 10729.2 1147.10   9
  13  -6   5 6785.30 974.002  24
  -6  13   5 7268.04 1010.49  19
   6  13  -5 6101.00 863.380  13
 -13  -6  -5 8759.92 1123.06  12
  -6  13   4 17876.6 1690.24  10
 -13   6   4 16154.2 1452.65  10
  13  -6   4 14198.9 1451.55  24
 -13   6   4 16407.3 1588.83  16
 -13  -6  -4 17466.7 1634.54  12
   6  13  -4 12699.1 1313.38  13
  -6  13   4 15335.4 1579.33  19
  -6  13   3 16660.9 1592.46  10
 -13   6   3 17211.7 1561.68  10
 -13   6   3 18080.7 1675.08  11
  -6  13   3 17555.8 1599.50   6
   6  13  -3 10133.5 1245.43  21
  13  -6   3 17098.0 1530.06  24
 -13   6   3 16964.3 1583.62  16
  -6  13   3 15171.1 1552.59  19
   6  13  -3 16431.0 1479.50  13
 -13  -6  -3 19187.9 1714.67  12
  -6  13   2 11049.1 1198.54  10
   6  13  -2 11892.3 1207.25   8
 -13   6   2 12485.3 1348.82  10
 -13   6   2 13797.4 1412.02  11
  -6  13   2 14281.7 1379.38   6
 -13   6   2 9766.23 1110.97  26
  13   6  -2 14947.4 1443.39  25
   6  13  -2 9248.57 1142.75  21
  -6  13   2 11158.8 1268.18  19
   6  13  -2 8805.52 1142.44  15
 -13  -6  -2 13956.2 1388.07  12
  -6  13   2 7957.52 1020.29  14
   6  13  -1 12563.3 1264.88   5
  -6  13   1 13947.7 1314.13   6
   6  13   0 29749.5 1887.80   5
  13   6   0 27891.2 1711.43   5
  -6  13   0 29283.2 1812.25   6
   6  13   1 14504.5 1366.25   5
  13   6   1 12491.3 1191.33   5
  -6  13  -1 11865.4 1171.73   6
   6  13   2 10016.4 1180.23   8
   6  13   2 15223.3 1430.62   5
  13   6   2 14156.3 1338.99   5
  13  -6  -2 19693.1 1683.24   3
   6 -13  -2 9857.54 1083.95   7
   6  13   2 13075.7 1444.16  23
 -13   6  -2 11833.3 1274.81  26
 -13   6  -2 13863.4 1363.98  20
  -6  13  -2 14650.5 1371.51  20
   6  13   2 14078.4 1432.71  19
  -6  13  -2 9156.47 1072.04  14
 -13  -6   2 18210.1 1579.05  12
   6  13   3 17115.7 1554.59   5
  13   6   3 17728.9 1562.24   5
   6 -13  -3 10933.2 1203.18   7
 -13  -6   3 26603.7 1870.67   4
  13  -6  -3 13331.4 1398.00   7
  13  -6  -3 25337.7 1960.21   3
 -13   6  -3 17406.4 1550.80  20
  -6  13  -3 16902.7 1543.90  20
 -13   6  -3 14874.8 1488.09  26
   6  13   3 17249.6 1563.58  19
 -13  -6   3 22773.5 1818.29  12
  -6  13  -3 17726.1 1530.49  13
 -13  -6   4 19625.0 1705.12   9
 -13   6  -4 15151.6 1452.76  20
  -6  13  -4 14434.8 1411.42  20
 -13   6  -4 12513.2 1357.03  26
 -13  -6   4 20798.2 1729.22  12
  -6  13  -4 15155.0 1444.23  13
 -13   6  -5 7905.11 979.564  20
  -6  13  -5 7398.96 989.711  20
 -13   6  -5 6473.05 936.034  26
  -6  13  -5 7458.36 945.815  13
 -13  -6   6 286.619 339.625   9
   6  13   6 195.872 327.426  23
 -13   6  -6 77.9438 247.896  26
 -13   6  -6 350.012 265.064  20
  -6  13  -6 127.957 253.398  20
  -6  13  -6 180.412 220.614  13
  -7  13   6 1811.74 469.063  10
 -13  -7  -6 1439.98 414.436  12
  -7  13   6 918.072 298.345  19
 -13   7   6 1060.19 343.006  19
 -13  -7  -5 2442.41 666.154  12
 -13   7   5 1858.22 517.878  10
  -7  13   5 2437.95 683.907  10
  13  -7   5 1557.07 526.399  24
  -7  13   5 1808.40 618.175  19
  -7  13   4 3972.54 941.214  10
 -13   7   4 2218.83 670.079  10
  13  -7   4 2383.72 648.557  24
 -13  -7  -4 3756.37 857.153  12
 -13   7   4 2220.51 693.084  16
  -7  13   4 2657.30 738.613  19
  -7  13   3 5008.28 955.283  10
 -13   7   3 5076.82 926.609  10
 -13   7   3 4899.32 926.576  11
  -7  13   3 5020.09 872.967   6
   7  13  -3 3516.14 785.716  21
  13   7  -3 3047.04 680.019  21
 -13   7   3 4798.56 888.144  16
 -13  -7  -3 6294.21 1045.18  12
  -7  13   3 4308.88 893.978  19
  -7  13   2 3207.05 695.066  10
 -13   7   2 4558.34 846.527  10
 -13   7   2 4531.62 881.811  11
 -13  -7  -2 4361.92 794.691  12
   7  13  -2 3201.99 694.231   8
  -7  13   2 4740.31 828.418   6
  13   7  -2 5075.45 946.398  25
   7  13  -2 3478.87 780.774  21
   7  13  -2 3013.85 711.211  15
  -7  13   2 3084.48 725.502  19
  -7  13   2 3083.92 669.769  14
   7  13  -1 2604.61 663.249   8
 -13  -7  -1 3079.84 699.148  12
 -13   7   1 1977.57 591.830  11
  13   7  -1 2039.34 572.720   5
   7  13  -1 2754.24 657.152   5
  -7  13   1 3179.44 678.913   6
  13   7  -1 2745.29 684.563  25
   7  13  -1 2106.47 620.603  15
  -7  13   1 2432.08 569.913  19
  -7  13   1 1677.32 510.872  14
  -7  13   1 2468.65 640.994  17
   7  13   0 1332.06 591.849   5
  13   7   0 1505.98 564.808   5
  -7  13   0 1234.50 486.838   6
   7  13   0 850.927 482.259   8
 -13   7   0 1231.96 528.117  11
  -7  13   0 435.709 340.828  14
  -7  13   0 770.761 446.635  17
   7  13   1 2072.46 630.389   8
 -13   7  -1 1975.23 569.584  11
   7  13   1 3650.84 807.738   5
  13   7   1 2826.82 673.361   5
 -13   7  -1 2802.44 650.424  26
 -13  -7   1 3180.92 733.298  12
  -7  13  -1 2048.05 549.002  14
   7  13   2 2483.59 668.980   8
   7  13   2 4706.69 857.286   5
  13   7   2 4790.40 856.598   5
  13  -7  -2 5974.97 1004.57   3
   7 -13  -2 3491.16 725.693   7
   7  13   2 4400.59 842.783  23
 -13   7  -2 4204.20 797.722  26
   7  13   2 4769.58 941.708  19
 -13   7  -2 4449.93 833.359  20
  -7  13  -2 4895.65 870.848  20
  -7  13  -2 2387.28 599.376  14
 -13  -7   2 5782.46 966.635  12
   7  13   3 5134.13 924.630   5
  13   7   3 5260.02 904.902   5
 -13  -7   3 7731.79 1073.67   4
   7 -13  -3 3007.87 674.591   7
  13  -7  -3 8565.50 1202.10   3
 -13   7  -3 4633.41 917.799  20
  -7  13  -3 5348.58 957.937  20
   7  13   3 4794.86 942.540  23
 -13   7  -3 4144.37 821.182  26
 -13  -7   3 6805.49 1018.33  12
 -13  -7   4 2459.65 763.278   9
 -13   7  -4 2012.20 604.053  26
 -13   7  -4 2793.94 682.013  20
  -7  13  -4 2582.36 677.381  20
  -7  13  -4 2449.62 604.147  13
 -13  -7   4 3018.24 747.995  12
 -13  -7   5 3749.65 816.262   9
 -13   7  -5 1987.77 588.426  26
 -13   7  -5 2635.55 617.823  20
  -7  13  -5 2595.01 637.967  20
  -7  13  -5 1744.27 481.218  13
 -13  -7   6 1477.93 405.708   9
 -13   7  -6 1406.64 375.493  26
   7  13   6 1500.09 444.987  23
 -13   7  -6 1389.89 352.536  20
  -7  13  -6 1389.65 384.307  20
 -13  -8  -6 1793.53 398.953  12
  -8  13   6 2033.16 454.263  10
 -13   8   6 1446.86 359.972  19
  -8  13   5 6856.04 958.890  10
 -13   8   5 5485.60 778.752  10
 -13  -8  -5 6257.04 882.703  12
  -8  13   5 5802.32 862.257  19
  -8  13   4 26094.6 1990.95  10
 -13   8   4 24074.9 1809.86  10
 -13   8   4 24087.6 1888.31  16
  -8  13   4 22917.7 1864.88  19
 -13  -8  -4 25377.0 1895.44  12
  -8  13   3 10345.8 1253.93  10
 -13   8   3 10565.7 1312.14  10
 -13   8   3 9961.22 1277.34  11
   8  13  -3 6535.23 1007.82  21
  13   8  -3 6452.55 981.025  21
 -13  -8  -3 10617.4 1265.48  12
  -8  13   3 10125.2 1248.51  19
 -13   8   3 9504.19 1201.50  16
  -8  13   2 8984.41 1154.19  10
   8  13  -2 8389.82 1120.31   8
 -13   8   2 9834.00 1237.00  10
 -13   8   2 10425.2 1273.80  11
  -8  13   2 10118.6 1197.85   6
   8  13  -2 11546.5 1269.34  25
   8  13  -2 7470.59 1094.59  21
  13   8  -2 11261.4 1348.19  25
  -8  13   2 8303.41 1149.49  19
   8  13  -2 6637.53 1024.17  15
 -13  -8  -2 11221.3 1241.25  12
  -8  13   1 12327.7 1251.66  10
 -13   8   1 11605.2 1297.90  11
   8  13  -1 12898.4 1332.20   8
  13   8  -1 12857.4 1295.17   5
   8  13  -1 13822.1 1390.35   5
  -8  13   1 14323.9 1339.13   6
  13   8  -1 14165.7 1429.65  25
   8  13  -1 13245.1 1295.86  25
 -13  -8  -1 14969.1 1411.56  12
  -8  13   1 8808.82 1110.47  14
   8  13  -1 9905.75 1220.43  15
  -8  13   1 11277.4 1186.05  19
  -8  13   1 13369.8 1364.98  17
   8  13   0 14786.6 1420.01   5
  13   8   0 13777.3 1324.11   5
  -8  13   0 13420.3 1246.87   6
   8  13   0 11013.4 1241.98   8
 -13   8   0 10513.3 1218.67  11
 -13  -8   0 12386.6 1260.23  12
  -8  13   0 9969.79 1174.63  17
  -8  13   0 7351.31 1023.54  14
 -13   8  -1 10996.1 1247.80  11
   8  13   1 10380.5 1237.54   8
   8  13   1 16688.1 1541.92   5
  13   8   1 15869.4 1424.75   5
 -13   8  -1 11899.0 1212.51  26
 -13  -8   1 16830.6 1460.46  12
  -8  13  -1 9756.50 1169.63  14
  -8  13  -1 11727.2 1305.23  17
   8  13   2 6889.71 1026.27   8
   8  13   2 10677.0 1253.54   5
  13   8   2 11344.4 1257.47   5
  13  -8  -2 15252.3 1465.30   3
   8 -13  -2 8342.78 1075.06   7
   8  13   2 10091.8 1219.59  23
 -13   8  -2 9808.66 1151.30  26
 -13   8  -2 11700.6 1339.69  20
  -8  13  -2 11730.3 1314.40  20
 -13  -8   2 13345.3 1319.13  12
   8  13   3 10007.7 1250.65  23
 -13   8  -3 10908.6 1312.68  20
 -13   8  -3 8368.46 1098.98  26
  -8  13  -3 11322.1 1327.25  20
 -13  -8   3 13278.7 1349.33  12
 -13  -8   4 32734.5 2082.29   9
 -13   8  -4 25230.7 1886.84  20
  -8  13  -4 25264.5 1888.08  20
   8  13   4 23251.0 1812.63  23
 -13   8  -4 20651.6 1646.37  26
 -13  -8   4 33343.6 2007.29  12
  -8  13  -5 5993.94 872.149  20
   8  13   5 5545.33 862.582  23
 -13   8  -5 4903.83 784.418  26
 -13   8  -5 6113.32 870.388  20
 -13   8  -6 1369.85 356.081  26
   8  13   6 1722.07 421.094  23
 -13   8  -6 1841.29 382.206  20
  -8  13  -6 1563.31 381.992  20
 -13   9   5 1050.57 428.275  10
  -9  13   5 1165.92 514.305  10
 -13  -9  -5 983.163 408.304  12
  -9  13   5 1325.05 507.799  19
 -13   9   4 1091.56 549.166  10
 -13  -9  -4 826.415 458.329  12
  -9  13   4 2685.37 786.894  10
 -13   9   4 1368.64 576.284  16
  -9  13   4 1109.74 556.513  19
  -9  13   3 658.087 465.148  10
 -13  -9  -3 300.095 415.266  12
 -13   9   3 586.258 396.181  10
 -13   9   3 808.836 497.235  11
   9  13  -3 213.618 382.615  21
  13   9  -3 1056.38 506.665  21
 -13   9   3 776.832 459.845  16
  -9  13   3 301.579 427.547  19
   9  13  -2 2038.44 623.779   8
 -13  -9  -2 2306.45 617.404  12
 -13   9   2 2238.97 671.449  11
  -9  13   2 2030.25 614.003  10
 -13   9   2 2322.23 700.067  10
  -9  13   2 1968.85 586.188   6
  13   9  -2 2634.72 793.798  25
   9  13  -2 2817.21 754.879  25
   9  13  -2 1962.57 639.278  21
  -9  13   2 1867.74 586.526  19
   9  13  -2 1628.11 567.594  15
 -13   9   1 4123.41 835.613  10
  -9  13   1 3744.47 754.565  10
 -13   9   1 3535.01 746.844  11
   9  13  -1 3818.37 832.170   8
  13   9  -1 3980.82 792.408   5
   9  13  -1 4080.19 817.871   5
   9  13  -1 3830.33 781.384  25
  13   9  -1 3333.43 814.692  25
 -13  -9  -1 4527.73 823.173  12
   9  13  -1 3120.08 828.673  15
  -9  13   1 3720.98 809.944  17
   9  13   0 1951.72 703.482   5
  13   9   0 1708.48 640.529   5
 -13  -9   0 1064.26 471.111  12
   9  13   0 1092.02 597.999   8
 -13   9   0 1324.95 588.265  11
  -9  13   0 662.799 460.009  17
   9  13   1 5835.85 1013.23   5
  13   9   1 5780.00 971.277   5
   9  13   1 3653.27 859.389   8
 -13   9  -1 3806.65 757.198  11
  -9  13  -1 2925.37 722.947  17
   9  13   2 1610.44 603.266   8
 -13   9  -2 1451.25 491.437  11
  -9  13  -2 2759.10 742.525  20
 -13   9  -2 3376.04 814.650  20
   9 -13  -2 2431.57 664.205   7
  13  -9  -2 3848.06 814.406   3
   9  13   2 2337.65 656.843   5
  13   9   2 2555.92 665.366   5
   9  13   3 365.823 424.603  23
 -13   9  -3 620.733 366.707  26
 -13   9  -3 1014.11 588.973  20
  -9  13  -3 1140.81 595.809  20
 -13  -9   4 1199.22 554.059   9
   9  13   4 936.784 514.455  23
 -13   9  -4 802.565 437.030  26
 -13   9  -4 1635.38 593.842  20
  -9  13  -4 1954.04 623.853  20
 -13  -9   5 2139.74 594.004   9
   9  13   5 1299.21 499.714  23
 -13   9  -5 1233.74 440.701  26
 -13   9  -5 1452.72 502.961  20
  -9  13  -5 1817.85 544.357  20
 -13   9  -6-30.2130 178.400  11
  -9 -13   6-289.286 303.041  22
  -9  13  -6 290.811 222.892  20
 -10  13   5 2604.74 600.247  10
 -13  10   5 2862.40 577.105  10
 -13 -10  -5 3196.10 570.641  12
 -10  13   5 2891.60 612.684  19
 -13  10   5 2472.68 585.624  19
 -13 -10  -4 1281.17 431.897  12
 -10  13   4 2960.13 810.019  10
 -13  10   4 2235.10 640.584  10
 -13  10   4 2615.06 714.595  16
 -10  13   4 1574.45 617.187  19
 -13  10   3 1866.73 567.519  10
 -10  13   3 1954.09 602.796  10
 -13  10   3 2719.19 747.123  11
 -13 -10  -3 2790.30 663.431  12
  10  13  -3 1893.53 593.383  21
  13  10  -3 2255.85 632.411  21
 -13  10   3 2717.42 704.187  16
 -10  13   3 2538.19 679.347  19
 -10  13   2 6392.66 1009.40  10
 -13  10   2 7076.15 1066.62  11
 -13  10   2 6849.88 1086.47  10
  10  13  -2 5566.02 918.297   8
  13  10  -2 7003.10 1121.59  25
  10  13  -2 4813.28 936.174  21
  10  13  -2 7432.91 1104.97  25
 -13  10   2 6024.42 912.804  16
 -10  13   2 5494.75 889.586  19
  10  13  -2 4014.55 833.828  15
 -13 -10  -2 7074.69 985.232  12
  10  13  -1 21615.1 1776.96   8
 -13  10   1 22218.1 1787.16  10
 -13  10   1 21159.5 1745.39  11
 -10  13   1 19923.3 1653.80  10
  13  10  -1 22376.9 1758.37   5
  10  13  -1 22918.6 1834.53   5
  10  13  -1 21517.8 1735.45  25
  13  10  -1 22748.0 1835.97  25
 -10  13   1 20391.6 1691.51  17
  10  13   0 20572.0 1733.02   5
  13  10   0 19982.8 1655.95   5
  10  13   0 14857.5 1553.43   8
 -10  13   0 16475.0 1463.67  10
 -13  10   0 16239.4 1532.73  11
 -10  13   0 15964.7 1535.17  17
  10  13   1 25719.9 1937.98   5
  13  10   1 24284.6 1855.77   5
  10  13   1 18838.8 1715.12   8
 -13  10  -1 19905.1 1688.52  11
 -13  10  -1 17693.2 1504.75  17
 -10  13  -1 18915.2 1660.45  17
 -10  13  -2 4557.32 776.408  11
 -13  10  -2 5265.57 888.555  11
  10  13   2 4676.17 856.567   8
 -10  13  -3 3228.21 796.591  20
 -13  10  -3 3692.43 834.319  20
 -13 -10   4 2350.60 641.155   9
  10  13   4 1324.22 495.780  23
 -13  10  -4 1412.53 474.448  26
 -13  10  -4 2209.63 659.292  20
 -10  13  -4 2254.69 684.729  20
 -13 -10   5 3563.20 584.866   9
  10  13   5 2326.04 531.627  23
 -13  10  -5 2275.99 494.828  26
 -13  10  -5 3460.76 650.904  20
 -10  13  -5 2907.28 606.806  20
 -13 -11  -5 140.336 249.689  12
 -11  13   5 142.239 321.430  10
 -13  11   5 42.1161 298.690  10
 -13  11   5-65.3616 319.203  19
 -11  13   5-262.368 334.948  19
 -13  11   4 2298.26 655.370  10
 -13 -11  -4 1282.84 447.583  12
 -11  13   4 3170.06 777.704  10
 -11  13   4 1202.81 531.291  19
 -13  11   3 3320.70 732.253  10
 -11  13   3 4024.07 821.092  10
  11  13  -3 3282.37 754.208  21
  13  11  -3 3173.93 742.187  21
 -13  11   3 3840.05 780.421  16
 -11  13   3 3643.12 770.791  19
 -13 -11  -3 4182.32 757.813  12
 -13  11   2 2769.82 754.661  11
 -11  13   2 2164.28 651.671  10
  11  13  -2 1631.06 551.309   8
  13  11  -2 2184.33 703.131   8
 -13  11   2 3218.82 781.149  10
  11  13  -2 3110.56 829.728  25
  13  11  -2 3197.71 861.462  25
  11  13  -2 2043.55 697.019  21
 -13  11   2 2159.72 580.907  16
  11  13  -2 1449.58 583.681  15
 -11  13   2 1376.26 519.941  19
 -13  11   1 2863.83 720.548  11
 -11  13   1 2969.19 748.078  10
  11  13  -1 3050.94 820.920   8
 -13  11   1 3289.17 774.042  10
  11  13  -1 2413.58 732.993  25
  13  11  -1 2839.07 778.196  25
 -11  13   1 2829.77 699.981  17
  11  13   0 1295.73 610.548   5
  13  11   0 965.180 550.709   5
  11  13   0 1111.97 624.981   8
 -11  13   0 709.299 469.662  10
 -13  11   0 1321.16 612.289  11
 -11  13   0 697.412 484.774  17
 -11  13  -1 2991.77 666.742  11
  11  13   1 3338.43 825.539   8
 -13  11  -1 3153.95 744.271  11
 -11  13  -1 2751.91 694.342  17
 -13  11  -1 2167.12 579.414  17
  11  13   2 1634.34 600.001   8
 -11  13  -2 1664.33 476.204  11
 -13  11  -2 2040.95 613.829  11
  13  11   2 1287.73 646.073   8
 -11  13  -3 3745.50 726.941  11
 -13  11  -3 3229.78 726.600  11
 -13  11  -3 5678.81 1014.94  20
 -11  13  -3 6113.74 1047.96  20
 -13 -11   4 2024.35 555.621   9
 -11  13  -4 2388.61 711.927  20
 -13  11  -4 2386.96 655.209  20
 -13  11  -5-235.321 283.100  11
 -11  13  -5 25.1739 235.939  11
 -11  13  -5 333.266 321.576  20
 -12  13   5 1768.19 445.001  10
 -13  12   5 1697.39 442.751  10
 -12  13   5 922.392 340.280  19
 -13  12   5 1430.89 408.972  19
 -12  13   4 1776.63 637.959  10
 -13  12   4 939.973 518.355  10
 -12  13   4 564.306 426.713  19
 -13  12   4 292.752 387.551  19
 -12  13   3 961.759 454.858  10
 -13  12   3 679.124 411.119  10
  12  13  -3 707.661 433.957  21
  13  12  -3 846.186 444.310  21
 -13  12   3 1179.51 515.896  16
 -13  12   3 636.281 472.372  19
 -12  13   3 941.617 489.151  19
  13  12  -2 4169.10 847.538   8
 -13  12   2 6254.54 982.397  11
 -12  13   2 5536.37 929.139  10
 -13  12   2 6061.28 990.165  10
  12  13  -2 4966.81 882.541   8
  12  13  -2 7898.05 1177.51  25
  13  12  -2 8256.57 1212.51  25
  12  13  -2 4857.22 924.670  21
  13  12  -2 5897.56 1016.94  21
  13  12  -2 3875.62 817.418  15
 -12  13   2 4417.97 819.652  19
  12  13  -2 4023.25 828.826  15
  12  13  -1 14756.2 1526.16   8
 -13  12   1 16110.8 1511.79  11
  13  12  -1 14432.3 1563.34   8
 -12  13   1 16167.5 1515.14  10
 -13  12   1 17126.3 1573.70  10
 -12  13   1 15055.4 1406.37  11
  12  13  -1 17629.4 1605.49  25
  13  12  -1 17314.5 1613.68  25
 -12  13   1 15608.9 1434.14  17
  12  13   0 2264.24 757.615   8
  13  12   0 2473.80 769.984   8
 -12  13   0 1693.56 465.902  11
 -12  13   0 2451.18 669.049  10
 -13  12   0 2130.38 606.720  11
 -13  12   0 2379.76 647.658  10
 -12  13   0 2288.73 649.264  17
 -13  12   0 1785.02 533.279  17
  13  12   1 15802.8 1590.89   8
  12  13   1 13522.1 1483.99   8
 -13  12  -1 15195.1 1461.86  11
 -12  13  -1 15140.1 1433.97  11
 -12  13  -1 15350.7 1446.33  17
 -13  12  -1 14431.4 1383.43  17
  13  12   2 4446.12 878.818   8
  12  13   2 3099.79 773.077   8
 -12  13  -2 4119.37 769.407  11
 -13  12  -2 4847.94 841.137  11
 -12  13  -2 4993.09 866.042  17
 -12  13  -3 696.172 389.841  11
 -13  12  -3 608.985 382.946  11
 -13  12  -4 128.295 303.385  11
 -12  13  -4 513.249 309.517  11
 -12  13  -5 989.821 309.806  11
 -13  12  -5 1411.95 365.359  11
 -13  13   5-18.3943 235.393  19
 -13  13   4 9097.32 1015.92  10
 -13  13   4 7413.04 900.284  19
 -13  13   3 4994.65 848.785  10
  13  13  -3 3306.61 686.929  21
 -13  13   3 4497.92 786.891  19
 -13  13   2 6875.75 1005.65  10
 -13  13   2 5551.29 872.947  11
  13  13  -2 5513.67 910.827   8
  13  13  -2 8265.14 1198.75  25
  13  13  -2 4189.18 867.198  21
  13  13  -2 3618.18 731.945  15
 -13  13   2 3871.16 739.836  19
  13  13  -1 5178.20 960.401   8
 -13  13   1 5368.81 925.856  10
 -13  13   1 5694.66 892.294  11
  13  13  -1 5227.39 971.167  25
  13  13   0 3915.59 934.330   8
 -13  13   0 3754.84 781.401  10
 -13  13   0 2834.33 643.515  11
 -13  13   0 3469.02 714.818  17
  13  13   1 5231.54 976.003   8
 -13  13  -1 5781.40 916.055  10
 -13  13  -1 5277.81 884.707  11
 -13  13  -1 5034.33 839.267  17
 -13  13  -2 4825.40 832.655  11
  13  13   2 3931.64 795.534   8
 -13  13  -2 3988.17 764.246  17
 -13  13  -3 4445.24 765.474  11
 -13  13  -4 6410.65 806.920  11
 -13  13  -5 74.2051 143.798  17
   0  14   0 8681.98 1161.51   6
  14   0  -1 4987.02 918.139   3
   0  14   1 3804.21 766.400   6
 -14   0   2 1323.97 548.704  12
 -14   0  -2 967.524 361.887  12
 -14   0   2 1670.36 514.825  11
  14   0  -2 1499.50 706.882   3
   0  14   2 1216.90 532.535   6
   0  14   2 1096.38 551.077  23
 -14   0   2 789.071 383.177  26
 -14   0  -2 994.478 442.866  26
   0  14  -2 1197.90 542.500  13
   0  14   2 712.119 398.560  19
 -14   0  -3 404.998 432.086  12
 -14   0   3 489.133 483.919   9
  14   0  -3 1039.89 750.058   3
   0  14   3 692.227 457.388   6
   0  14   3 342.701 545.216  23
 -14   0  -3 213.355 369.231  26
  14   0   3 160.536 533.953  24
   0  14  -3 504.081 529.011  13
   0  14   3 204.705 431.237  19
 -14   0   3 788.414 573.423  12
 -14   0   4 1106.04 661.026   9
   0  14   4 517.154 462.664  10
 -14   0  -4 1013.73 557.272  12
   0  14   4 504.011 444.479  23
  14   0   4 120.764 581.548  24
 -14   0  -4-168.213 424.059  26
   0  14  -4 709.634 510.691  13
 -14   0   4 631.249 440.699  16
 -14   0   4 715.891 600.989  12
   0  14   4-33.6170 471.968  19
 -14   0   5 6753.20 1022.72   9
   0  14   5 6159.06 966.051  10
   0  14   5 5400.68 930.383  23
   0  14   5 4449.30 789.097  19
 -14   0  -5 4785.61 809.358  26
  14   0   5 5154.00 945.536  24
   0  14  -5 5260.42 921.889  13
 -14   0  -5 6559.28 937.784  12
 -14   0   6 3827.39 686.378   9
 -14   0  -6 2056.83 438.024  12
   0  14   6 2569.78 530.804  23
 -14   0  -6 2640.43 503.606  26
   0  14  -6 2739.48 556.983  13
 -14   1   6 3850.02 687.000   9
 -14  -1  -6 2273.67 464.554  12
  -1  14   6 2673.61 510.381  23
 -14  -1  -6 2024.99 433.121  26
   1  14  -6 2696.75 544.713  13
  -1  14   5 5246.15 929.650  10
 -14   1   5 5657.25 924.278   9
  -1  14   5 4651.00 869.814  23
 -14  -1  -5 4210.54 759.171  26
  14  -1   5 4350.85 887.238  24
  -1  14   5 4626.02 774.023  19
   1  14  -5 4051.82 804.388  13
 -14   1   5 4809.64 810.352  16
 -14  -1  -5 5256.33 887.033  12
  -1  14   4 5344.73 971.593  10
 -14   1   4 6982.96 1086.61   9
  -1  14   4 5684.44 983.228  23
 -14  -1  -4 4755.77 850.629  26
  -1  14   4 4815.79 908.575  19
  14  -1   4 4713.22 956.271  24
 -14  -1  -4 6110.61 1003.65  12
 -14   1   4 5211.03 875.377  16
 -14   1   4 7534.97 1148.00  12
   1  14  -4 5270.94 967.035  13
  -1  14   3 16441.0 1515.14  10
 -14   1   3 22778.7 1771.40   9
  -1  14   3 18605.1 1616.15   6
  14   1  -3 25606.4 1997.58   3
  -1  14   3 18226.9 1770.49  23
 -14  -1  -3 16107.5 1520.53  26
  14  -1   3 20731.1 1762.06  24
  -1  14   3 18301.4 1690.27  19
 -14   1   3 23741.7 1903.21  12
 -14  -1  -3 20155.9 1726.76  12
   1  14  -3 18859.3 1690.06  13
 -14  -1  -2 3437.08 711.109  12
 -14   1   2 4315.57 784.914  11
  -1  14   2 4467.98 835.250   6
  14   1  -2 6004.20 993.451   3
  -1  14   2 4466.57 845.647  23
 -14   1   2 2452.92 624.952  26
 -14  -1  -2 3183.13 689.578  26
  -1  14   2 4483.26 826.604  19
   1  14  -2 4417.76 857.691  13
 -14   1   2 5092.57 889.648  12
  14   1  -1 24403.2 1694.46   3
  -1  14   1 21456.2 1634.31   6
   1  14   0 79253.6 3005.44   6
  -1  14   0 80894.6 3063.33   6
  14  -1  -1 24282.7 1738.71   3
   1  14   1 20813.8 1584.14   6
 -14  -1   2 3202.37 652.871  11
 -14   1  -2 3431.92 698.114  12
 -14   1  -2 2433.24 569.614  11
  14  -1  -2 6193.04 1024.57   3
   1  14   2 4302.30 816.382   6
   1  14   2 4312.34 858.520  23
 -14   1  -2 3243.23 714.480  26
 -14  -1   2 2400.81 622.438  26
 -14  -1   2 4749.92 875.479  12
   1  14   2 3327.80 704.859  19
  -1  14  -2 4418.28 859.665  13
   1  14   3 17685.1 1537.03   6
  14  -1  -3 26387.7 2023.76   3
   1  14   3 19014.7 1814.60  23
  14   1   3 19611.9 1721.98  24
 -14   1  -3 16672.3 1583.72  26
   1  14   3 18130.9 1630.94  19
 -14   1  -3 20294.2 1660.96  12
 -14  -1   3 24670.3 1954.35  12
  -1  14  -3 18639.1 1699.70  13
   1  14   4 5155.33 908.956  10
 -14  -1   4 6664.05 1101.20   9
   1  14   4 5286.18 981.276  23
 -14   1  -4 4496.44 828.712  26
  14   1   4 5254.40 985.149  24
   1  14   4 4700.49 892.573  19
 -14  -1   4 5270.92 852.023  16
 -14  -1   4 8404.80 1215.57  12
  -1  14  -4 5077.16 922.276  13
 -14   1  -4 5744.33 925.483  12
 -14  -1   5 6638.55 1028.39   9
   1  14   5 4754.93 860.831  10
   1  14   5 4526.47 881.632  23
 -14   1  -5 3612.65 748.066  26
  14   1   5 3886.79 814.385  24
 -14   1  -5 4926.97 802.240  12
  -1  14  -5 4679.59 845.926  13
 -14  -1   6 3827.16 686.162   9
   1  14   6 2531.42 535.246  23
 -14   1  -6 2317.80 487.614  26
  -1  14  -6 2549.40 533.839  13
 -14   2   6 3553.34 651.991   9
 -14  -2  -6 2106.65 462.443  12
  -2  14   6 3542.34 654.779  10
   2  14  -6 2466.99 507.768  13
  -2  14   5 4515.62 868.626  10
 -14   2   5 5783.15 927.314   9
  -2  14   5 4392.10 802.280  23
 -14  -2  -5 3969.48 714.081  26
  14  -2   5 3440.33 812.316  24
  -2  14   5 3794.02 745.671  19
   2  14  -5 3978.89 795.817  13
 -14   2   5 4401.14 783.451  16
 -14  -2  -5 4971.21 881.617  12
 -14   2   4 3011.23 827.665   9
 -14  -2  -4 2365.33 701.020  12
  -2  14   4 1464.60 630.250  10
  -2  14   4 1371.67 618.175  23
 -14  -2  -4 944.735 437.984  26
  14  -2   4 1074.73 620.599  24
   2  14  -4 1238.27 546.172  13
 -14   2   4 1460.97 566.062  16
  -2  14   4 2056.17 677.462  19
 -14   2   4 2073.50 716.714  12
  -2  14   3 1922.54 560.903  10
 -14   2   3 2523.47 683.403  11
 -14   2   3 3077.99 751.906   9
  -2  14   3 3275.52 748.268   6
  -2  14   3 2752.82 734.428  23
 -14  -2  -3 1942.86 609.591  26
  14  -2   3 2922.28 788.778  24
   2  14  -3 2583.19 768.149  13
 -14   2   3 3490.34 840.461  12
 -14  -2  -3 3197.96 834.053  12
  -2  14   3 2774.76 802.379  19
 -14   2   2 11590.5 1273.18  11
  -2  14   2 13177.4 1364.71   6
  14   2  -2 15120.4 1438.63   3
  -2  14   2 13844.4 1403.55  23
 -14   2   2 8913.71 1141.84  26
 -14  -2  -2 10544.5 1180.97  26
   2  14  -2 7313.86 928.821  21
   2  14  -2 12130.4 1275.05  13
 -14   2   2 13921.3 1382.24  12
 -14  -2  -2 11956.3 1291.93  12
  -2  14   2 10886.6 1276.25  19
  -2  14   2 7679.20 993.425  14
   2  14  -1 4614.13 737.615   5
  -2  14   1 5906.07 935.864   6
   2  14   0 3758.50 783.076   6
  -2  14   0 4070.72 834.699   6
   2  14   1 5336.48 852.328   6
  14  -2  -2 16709.7 1569.15   3
   2  14   2 12931.9 1275.10   6
   2  14   2 13312.3 1396.71  23
 -14  -2   2 9072.03 1110.60  26
 -14   2  -2 10092.3 1175.23  26
   2  14   2 10785.8 1251.46  19
 -14  -2   2 14547.9 1451.27  12
  -2  14  -2 8264.49 1032.88  14
 -14   2  -2 11751.4 1214.36  12
  -2  14  -2 13246.0 1372.81  13
 -14   2  -3 2287.25 597.643  12
  14  -2  -3 4273.21 983.281   3
   2  14   3 2384.49 641.431   6
   2  14   3 2343.16 792.944  23
 -14   2  -3 2206.22 664.815  26
  -2  14  -3 2910.99 779.209  13
   2  14   3 1593.17 551.880  19
 -14  -2   3 3727.79 897.758  12
 -14   2  -4 1642.99 515.097  12
   2  14   4 2342.11 670.721  10
 -14  -2   4 1734.96 667.166   9
   2  14   4 1325.39 607.994  23
 -14   2  -4 1047.91 508.001  26
  14   2   4 1300.08 621.368  24
   2  14   4 1279.05 537.546  19
  -2  14  -4 1742.19 629.883  13
 -14  -2   4 2584.20 795.714  12
   2  14   5 4826.63 904.174  23
 -14   2  -5 4080.31 802.187  26
  14   2   5 4632.71 864.599  24
  -2  14  -5 4183.99 842.335  13
 -14  -2   6 3361.99 644.037   9
   2  14   6 2812.80 570.262  23
 -14   2  -6 2547.88 515.507  26
  -2  14  -6 2610.85 543.182  13
  -3  14   6 7361.32 873.758  10
 -14  -3  -6 5736.63 724.885  12
   3  14  -6 5241.84 695.742  13
 -14  -3  -5 957.463 568.389  12
  -3  14   5 300.976 420.953  10
 -14   3   5 244.599 468.978   9
  14  -3   5-165.246 593.307  24
   3  14  -5 228.534 429.945  13
 -14   3   5 814.013 495.587  16
  -3  14   5-151.456 402.961  19
  -3  14   4 6243.13 1025.65  10
 -14   3   4 9282.22 1181.35   9
  -3  14   4 5598.09 945.064  23
 -14  -3  -4 5658.45 877.862  26
  14  -3   4 6262.79 1016.03  24
 -14  -3  -4 7768.58 1136.05  12
 -14   3   4 6745.44 1037.73  16
  -3  14   4 6910.89 1084.36  19
 -14   3   4 8574.32 1194.68  12
   3  14  -4 5503.58 948.880  13
  -3  14   3 14278.1 1454.48  10
 -14   3   3 17670.9 1526.65   9
 -14   3   3 15117.6 1536.94  11
  -3  14   3 14506.1 1466.91   6
  -3  14   3 15765.2 1544.22  23
 -14  -3  -3 12833.0 1323.81  26
  14  -3   3 14748.5 1505.44  24
 -14   3   3 19103.1 1682.70  12
 -14  -3  -3 16532.7 1584.89  12
  -3  14   3 14513.5 1523.15  19
   3  14  -3 12731.4 1477.72  13
 -14   3   2 2896.85 721.592  11
 -14   3   2 3019.91 703.886  12
 -14  -3  -2 2261.13 642.565  12
  14   3  -2 3801.59 860.113   3
  -3  14   2 2688.66 694.879   6
  -3  14   2 2618.34 693.098  23
 -14   3   2 1547.64 538.243  26
 -14  -3  -2 1637.21 558.421  26
  14   3  -2 2413.61 690.794  25
   3  14  -2 1403.72 492.085  21
  -3  14   2 1005.14 396.970  14
  -3  14   2 2256.01 680.134  19
   3  14  -1 26409.8 1714.98   5
  -3  14   1 30541.9 1964.70   6
   3  14   0 56213.5 2428.20   5
   3  14   0 58492.2 2565.08   6
  -3  14   0 62049.4 2722.94   6
   3  14   1 29091.8 1784.07   5
  -3  14  -1 28909.8 1883.30   6
   3  14   1 29579.7 1851.98   6
  14  -3  -2 4538.02 954.000   3
   3  14   2 3211.62 674.731   6
 -14   3  -2 1810.28 588.430  26
   3  14   2 2355.75 706.033  23
   3  14   2 2391.30 689.941  19
 -14  -3   2 3615.53 848.398  12
  -3  14  -2 1525.00 469.341  14
  14  -3  -3 21491.8 1851.11   3
   3  14   3 15379.0 1612.13  23
 -14   3  -3 12514.5 1373.40  26
   3  14   3 13653.0 1460.59  19
 -14  -3   3 20013.4 1768.90  12
  -3  14  -3 15827.9 1537.49  13
 -14  -3   4 8265.26 1148.80   9
   3  14   4 6026.79 944.586  10
   3  14   4 6331.89 1039.52  23
 -14   3  -4 5186.80 914.303  26
   3  14   4 7211.18 1009.78  19
 -14  -3   4 9316.45 1273.26  12
  -3  14  -4 6579.59 1063.66  13
 -14  -3   5 1234.08 684.787   9
   3  14   5 426.728 504.999  23
 -14   3  -5-125.718 418.967  26
  -3  14  -5 496.085 443.488  13
   3  14   6 5976.24 767.353  23
 -14   3  -6 5081.83 687.281  26
  -3 -14   6 5459.85 644.267  22
  -3  14  -6 5490.01 709.364  13
 -14   4   6 6238.96 745.402   9
  -4  14   6 5138.76 706.774  10
 -14  -4  -6 4658.55 637.283  12
  -4  14   5 5472.87 920.030  10
 -14   4   5 7004.63 968.969   9
  14  -4   5 4753.18 860.021  24
  -4  14   5 4125.97 780.789  19
   4  14  -5 4551.92 805.414  13
 -14  -4  -5 6083.31 960.171  12
 -14   4   5 5877.46 932.164  16
 -14  -4  -4 666.257 551.065  12
  -4  14   4 353.758 432.487  10
 -14   4   4-234.965 570.559   9
  14  -4   4 429.916 528.896  24
   4  14  -4 587.186 504.406  13
 -14   4   4 444.807 503.672  16
  -4  14   4 471.989 499.301  19
  -4  14   3 4376.84 908.010  10
 -14   4   3 4308.31 906.647  11
  -4  14   3 4310.00 841.912   6
  -4  14   3 5331.67 909.156  23
  14  -4   3 4440.38 898.177  24
  -4  14   3 3838.69 870.004  19
 -14   4   3 5239.35 935.620  12
   4  14  -3 3825.09 802.458  13
 -14  -4  -3 4413.53 928.853  12
 -14   4   2 18181.5 1606.18  11
 -14   4   2 14626.8 1385.63  10
  -4  14   2 18606.8 1619.18   6
  14   4  -2 21086.8 1626.88   3
  -4  14   2 20261.7 1615.92  23
 -14  -4  -2 15851.8 1401.68  26
 -14   4   2 13334.3 1374.62  26
   4  14  -2 10711.2 1179.36  21
  14   4  -2 19110.1 1586.78  25
   4  14  -2 11617.0 1290.36  15
 -14  -4  -2 17717.1 1585.03  12
  -4  14   2 11622.1 1215.46  14
 -14   4   2 20047.0 1607.59  12
  -4  14   2 16044.5 1527.94  19
 -14  -4  -1 1228.37 574.996  12
 -14   4   1 986.565 459.142  11
   4  14  -1 1625.08 556.866   5
  -4  14   1 1720.35 573.201   6
 -14   4   1 882.681 435.671  26
   4  14  -1 1241.77 530.069  15
  -4  14   1 1106.01 481.280  14
  -4  14   1 1073.81 474.587  17
   4  14   0 2208.91 665.500   5
  -4  14   0 2651.32 673.253   6
 -14  -4   1 1437.03 611.445  12
 -14   4  -1 654.385 361.989  11
   4  14   1 1811.33 613.359   5
  -4  14  -1 1513.67 555.431   6
   4  14   1 1578.82 538.902   6
   4  14   1 1209.71 610.090  23
 -14   4  -1 1462.61 581.503  26
   4  14   1 1838.39 711.418  19
  -4  14  -1 646.741 398.065  14
  -4  14  -1 793.412 407.993  17
  14  -4  -2 23885.3 1881.90   3
   4  14   2 15591.5 1401.55   5
   4  14   2 18242.0 1683.81  23
 -14   4  -2 14765.3 1453.09  26
   4  14   2 17094.5 1561.72  19
  -4  14  -2 11111.9 1213.38  14
 -14  -4   2 21447.6 1767.16  12
  14  -4  -3 5225.24 1013.16   3
  14  -4  -3 2717.56 671.463   7
   4  14   3 4808.20 990.672  23
 -14   4  -3 4066.62 822.499  26
   4  14   3 4077.23 906.392  19
 -14  -4   3 5122.91 970.063  12
  -4  14  -3 4819.81 921.751  13
 -14  -4   4 364.066 536.089   9
   4  14   4 524.015 520.471  23
 -14   4  -4-75.6818 459.289  26
  -4  14  -4 200.262 321.380  20
  -4  14  -4 684.317 478.676  13
   4  14   4 870.712 554.822  19
 -14  -4   4 1055.10 601.160  12
  -4  14  -5 4879.24 759.744  20
   4  14   5 5924.30 977.882  23
 -14   4  -5 4771.83 843.402  26
  -4  14  -5 5218.59 841.884  13
 -14  -4   6 6516.52 779.339   9
   4  14   6 5196.16 718.215  23
  -4 -14   6 4831.23 613.563  22
 -14   4  -6 4469.90 635.279  26
  -4  14  -6 5262.64 671.898  13
 -14   5   6 4638.81 604.896   9
  -5  14   6 3943.43 617.409  10
 -14  -5  -6 3521.97 565.115  12
 -14  -5  -5 1664.58 599.965  12
  -5  14   5 1177.20 548.411  10
 -14   5   5 1430.23 571.134   9
  14  -5   5 912.573 520.507  24
   5  14  -5 611.008 412.316  13
  -5  14   5 1497.50 577.274  19
  -5  14   4 8957.36 1170.43  10
  14  -5   4 7971.43 1123.30  24
 -14   5   4 8683.01 1163.46  16
  -5  14   4 9108.77 1223.69  19
   5  14  -4 6809.49 1019.03  13
 -14  -5  -4 9912.13 1260.20  12
  -5  14   3 10306.8 1266.97  10
 -14   5   3 10258.0 1250.25  10
 -14   5   3 11781.7 1378.41  11
   5  14  -3 5516.36 918.847  21
 -14   5   3 13980.9 1388.17  12
 -14   5   3 10748.4 1298.14  16
  -5  14   3 8997.30 1232.57  19
   5  14  -3 10209.2 1209.68  13
 -14  -5  -3 12989.0 1421.59  12
  -5  14   2 8769.54 1089.00  10
 -14   5   2 9159.23 1222.44  11
 -14   5   2 8693.46 1120.87  10
  -5  14   2 10005.6 1218.37   6
 -14   5   2 6747.14 975.981  26
  14   5  -2 10848.4 1260.59  25
   5  14  -2 6401.56 955.279  21
   5  14  -2 6075.71 1014.83  15
  -5  14   2 5181.65 855.693  14
  -5  14   2 9029.29 1197.55  19
 -14  -5  -2 10130.1 1227.23  12
   5  14  -1 10817.3 1207.69   8
 -14   5   1 10740.9 1257.63  11
   5  14  -1 13355.4 1305.28   5
  -5  14   1 15060.6 1414.87   6
 -14   5   1 10028.4 1160.72  26
  14   5  -1 12599.0 1265.42  25
   5  14  -1 9342.62 1084.81  21
  -5  14   1 14223.2 1326.04  23
   5  14  -1 9398.65 1143.71  15
  -5  14   1 11388.3 1215.72  19
 -14  -5  -1 13782.2 1381.37  12
  -5  14   1 8031.08 1045.65  14
  -5  14   1 10796.2 1263.48  17
 -14   5   0 35214.3 2136.81  11
   5  14   0 31694.1 2025.91   8
   5  14   0 42059.2 2226.88   5
  -5  14   0 43338.1 2302.60   6
 -14   5   0 35147.9 2095.18  26
 -14  -5   0 45801.8 2427.49  12
   5  14   0 26398.9 1879.91  15
  -5  14   0 26026.4 1830.72  14
  -5  14   0 32910.2 2073.45  17
   5  14   1 9961.67 1195.74   8
 -14   5  -1 10417.3 1182.20  11
   5  14   1 14875.5 1394.52   5
   5  14   1 15067.0 1424.15  23
 -14  -5   1 9508.53 1070.60  26
 -14   5  -1 11506.2 1256.01  26
   5  14   1 13230.8 1396.23  19
 -14  -5   1 15360.2 1460.24  12
  -5  14  -1 10018.8 1175.84  17
   5  14   1 8185.43 1067.47  15
  -5  14  -1 9706.71 1138.18  14
  14  -5  -2 14762.6 1511.01   3
   5  14   2 10800.9 1217.17   5
   5  14   2 10828.9 1335.25  23
   5  14   2 9967.49 1260.20  19
 -14   5  -2 7944.14 1094.74  26
  -5  14  -2 10067.7 1145.37  20
  -5  14  -2 6290.89 925.283  14
 -14  -5   2 12923.8 1394.66  12
   5  14   3 8946.70 1118.11   5
  -5  14  -3 9631.43 1160.90  20
   5  14   3 10598.6 1334.26  23
   5  14   3 9753.13 1278.46  19
 -14   5  -3 9260.74 1207.27  26
  -5  14  -3 11060.8 1291.03  13
 -14  -5   4 11603.2 1348.42   9
 -14   5  -4 8555.94 1045.33  20
  -5  14  -4 8520.28 1066.62  20
   5  14   4 8411.76 1218.03  23
 -14   5  -4 6858.19 1025.80  26
 -14  -5   4 12264.3 1364.22  12
  -5  14  -4 8709.10 1118.18  13
 -14  -5   5 2615.91 740.223   9
   5  14   5 1047.04 569.298  23
 -14   5  -5 706.870 421.960  26
  -5  14  -5 1045.21 431.002  20
  -5  14  -5 946.438 433.407  13
 -14  -5   6 4344.47 630.121   9
   5  14   6 3544.75 588.937  23
 -14   5  -6 3099.62 531.538  26
  -5 -14   6 3402.90 547.399  22
  -5  14  -6 2780.44 448.165  20
  -6  14   6 3462.14 559.882  10
 -14   6   6 2161.35 410.542  19
 -14  -6  -6 3018.96 503.920  12
  -6  14   5 8010.88 1047.66  10
  -6  14   5 7752.48 980.336  19
   6  14  -5 5553.63 779.326  13
 -14  -6  -5 7248.34 993.277  12
 -14   6   4 3853.10 716.224  10
 -14  -6  -4 3868.47 837.834  12
  -6  14   4 3739.36 805.588  10
 -14   6   4 3766.23 823.254  16
   6  14  -4 2977.16 726.815  13
  -6  14   4 3920.51 850.695  19
  -6  14   3 17107.0 1591.09  10
 -14   6   3 17808.4 1673.61  11
 -14   6   3 17208.3 1558.03  10
   6  14  -3 11485.2 1322.23  21
 -14  -6  -3 19055.1 1697.92  12
 -14   6   3 16358.2 1588.00  16
  -6  14   3 17477.0 1637.74  19
  -6  14   2 14956.6 1414.23  10
 -14   6   2 16758.4 1595.45  11
 -14   6   2 15836.0 1515.43  10
  -6  14   2 18300.6 1598.13   6
 -14   6   2 12851.1 1311.04  26
  14   6  -2 20182.6 1713.09  25
   6  14  -2 11175.4 1266.98  21
   6  14  -2 12268.4 1366.79  15
 -14  -6  -2 17658.0 1609.39  12
  -6  14   2 10883.5 1230.95  14
  -6  14   2 15101.1 1528.62  19
   6  14  -1 1204.66 525.065   8
 -14  -6  -1 1862.86 621.311  12
 -14   6   1 1453.23 531.213  11
   6  14  -1 1400.37 528.805   5
  -6  14   1 1647.98 567.757   6
 -14   6   1 590.773 323.267  26
  14   6  -1 1039.71 509.184  25
  -6  14   1 1422.80 525.159  19
  -6  14   1 810.733 395.184  14
   6  14  -1 1349.51 561.118  15
  -6  14   1 1363.49 540.321  17
 -14   6   0 2943.04 702.206  11
   6  14   0 2416.27 683.911   8
  -6  14   0 3317.48 695.608   6
   6  14   0 3403.89 767.366   5
 -14   6   0 3152.11 721.577  26
   6  14   0 4503.04 802.812  23
   6  14   0 2364.05 662.131  15
 -14  -6   0 4006.87 814.265  12
  -6  14   0 1901.92 546.280  14
  -6  14   0 2908.46 683.047  17
 -14  -6   1 1988.59 613.836  12
   6  14   1 817.558 447.951   8
 -14   6  -1 771.561 412.350  11
   6  14   1 1691.36 638.204   5
   6  14   1 1685.13 613.951  23
 -14   6  -1 1386.24 560.837  26
   6  14   1 2600.64 851.650  19
   6  14   1 1305.43 515.369  15
  -6  14  -1 851.023 387.013  14
  -6  14  -1 882.679 370.705  17
 -14   6  -2 13259.9 1411.19  11
   6  14   2 16874.3 1517.46   5
  14  -6  -2 22252.6 1826.63   3
   6  14   2 18286.3 1661.19  23
 -14   6  -2 14455.0 1453.73  26
   6  14   2 17347.1 1610.09  19
 -14   6  -2 16557.8 1515.39  20
  -6  14  -2 18313.2 1560.91  20
 -14  -6   2 21478.7 1757.12  12
  -6  14  -2 10825.2 1202.18  14
   6  14   3 18772.2 1752.55  23
 -14   6  -3 15782.0 1530.49  26
   6  14   3 18916.6 1662.76  19
 -14   6  -3 18757.7 1617.31  20
  -6  14  -3 19453.5 1640.48  20
 -14  -6   3 23889.2 1868.91  12
 -14  -6   4 4276.26 853.101   9
  -6  14  -4 3892.42 763.904  20
   6  14   4 3433.17 850.477  23
 -14   6  -4 3062.42 725.862  26
 -14   6  -4 3956.44 791.918  20
 -14  -6   4 5200.49 929.855  12
  -6  14  -4 3936.57 769.955  13
  -6  14  -5 6958.56 910.739  20
   6  14   5 7212.62 1012.93  23
 -14   6  -5 6218.82 893.364  26
 -14   6  -5 7077.12 870.151  20
  -6  14  -5 6740.35 871.606  13
 -14  -6   6 3539.69 528.152   9
   6  14   6 3211.96 529.693  23
 -14   6  -6 2707.84 471.926  26
  -6 -14   6 3092.50 495.615  22
  -6  14  -6 3206.35 465.842  20
  -7  14   6 4928.49 612.088  10
 -14  -7  -6 4954.90 580.615  12
  -7  14   5 3355.16 711.044  10
 -14  -7  -5 2428.08 594.672  12
  -7  14   5 3145.78 685.016  19
  -7  14   4 6325.69 1017.92  10
 -14   7   4 5548.94 868.714  10
 -14   7   4 5443.32 947.445  16
  -7  14   4 4932.19 940.465  19
 -14  -7  -4 5598.58 929.726  12
  -7  14   3 15022.9 1518.26  10
 -14   7   3 15152.6 1480.59  10
 -14   7   3 15329.1 1569.91  11
   7  14  -3 9244.35 1211.00  21
 -14   7   3 13967.7 1471.22  16
  -7  14   3 14351.3 1497.73  19
 -14  -7  -3 16229.0 1549.53  12
   7  14  -2 6071.49 982.370   8
  -7  14   2 6064.93 936.815  10
 -14   7   2 7782.71 1104.75  10
 -14   7   2 8430.83 1178.02  11
  -7  14   2 8209.84 1106.26   6
  14   7  -2 9196.63 1282.16  25
   7  14  -2 4749.85 886.748  21
   7  14  -2 5011.11 923.563  15
  -7  14   2 6897.86 1068.01  19
  -7  14   2 4971.28 872.064  14
 -14  -7  -2 8472.49 1123.74  12
 -14   7   1 4020.40 794.773  11
   7  14  -1 3229.34 776.063   8
   7  14  -1 4403.38 834.661   5
  -7  14   1 4616.98 830.372   6
 -14   7   1 3016.42 626.085  26
  14   7  -1 4749.94 882.921  25
 -14  -7  -1 5565.16 910.932  12
  -7  14   1 2846.00 663.589  14
  -7  14   1 4234.86 792.190  19
   7  14  -1 3460.87 804.435  15
  -7  14   1 3724.08 797.595  17
 -14   7   0 7028.73 1020.97  11
   7  14   0 5898.27 948.741   8
   7  14   0 8342.81 1090.77   5
  -7  14   0 8623.76 1042.81   6
 -14   7   0 6159.50 910.003  26
 -14  -7   0 8304.36 1100.47  12
   7  14   0 5709.08 977.886  15
  -7  14   0 4759.28 837.765  14
  -7  14   0 6573.62 1018.35  17
   7  14   1 3370.22 771.132   8
 -14   7  -1 4096.96 823.789  11
   7  14   1 5225.40 925.530   5
  14   7   1 5074.31 832.374   5
   7  14   1 4084.62 837.212  23
 -14   7  -1 4537.53 839.993  26
  -7  14  -1 3456.69 735.407  17
  -7  14  -1 3320.15 712.413  14
 -14  -7   1 5902.85 948.308  12
   7  14   1 3515.12 803.512  15
 -14   7  -2 6672.59 1019.70  11
   7  14   2 5169.89 943.027   8
   7  14   2 8208.42 1121.94   5
  14  -7  -2 11946.8 1413.58   3
  14   7   2 7791.15 1040.18   5
   7  14   2 8625.75 1193.17  23
 -14   7  -2 7554.89 1075.18  26
  -7  14  -2 7958.54 1109.50  20
  -7  14  -2 5229.45 878.759  14
   7  14   2 5446.81 905.382  15
 -14  -7   2 11338.9 1297.90  12
   7  14   3 16534.8 1586.65  23
 -14   7  -3 12718.4 1357.19  26
 -14   7  -3 15185.2 1477.06  20
  -7  14  -3 15768.3 1504.79  20
 -14  -7   4 7035.94 1007.94   9
   7  14   4 4274.90 865.006  23
 -14   7  -4 4212.98 816.371  26
 -14   7  -4 5477.64 885.473  20
  -7  14  -4 4773.28 857.460  20
 -14  -7   4 7256.64 1005.85  12
 -14  -7   5 3990.12 778.392   9
   7  14   5 2727.04 656.774  23
 -14   7  -5 2685.53 614.665  26
  -7  14  -5 2606.36 591.057  20
 -14   7  -5 2861.33 604.563  20
 -14   7  -6 3435.84 491.605  11
   7  14   6 4610.79 584.362  23
 -14   7  -6 4183.32 537.334  26
  -7 -14   6 4514.12 559.697  22
  -8  14   5 5609.98 824.564  10
 -14   8   5 4023.16 633.622  10
  -8  14   5 5497.82 798.980  19
 -14  -8  -5 4967.63 740.907  12
  -8  14   4 4169.84 921.231  10
 -14  -8  -4 2152.26 581.738  12
 -14   8   4 2323.40 632.765  10
 -14   8   4 2854.51 744.220  16
  -8  14   4 2964.10 776.716  19
  -8  14   3 11710.6 1362.10  10
 -14   8   3 11583.2 1324.31  10
 -14   8   3 11745.0 1378.55  11
   8  14  -3 7330.88 1094.63  21
  14   8  -3 7533.35 1015.13  21
 -14   8   3 11121.7 1297.68  16
  -8  14   3 10881.8 1311.49  19
 -14  -8  -3 12356.5 1340.72  12
 -14   8   2 8153.56 1143.77  10
  -8  14   2 7019.63 997.666  10
 -14   8   2 9134.10 1235.37  11
   8  14  -2 7823.00 1095.52   8
  -8  14   2 8869.38 1138.95   6
  14   8  -2 10799.8 1326.19  25
   8  14  -2 11068.4 1251.14  25
   8  14  -2 6070.41 973.344  21
   8  14  -2 5642.97 969.576  15
 -14  -8  -2 9599.28 1187.79  12
  -8  14   2 7713.02 1086.42  19
  -8  14   1 9303.17 1116.86  10
 -14   8   1 10219.9 1228.79  11
   8  14  -1 10215.8 1271.77   8
   8  14  -1 10511.4 1245.35   5
  -8  14   1 10803.4 1217.37   6
   8  14  -1 10260.4 1149.35  25
  14   8  -1 10568.0 1246.86  25
   8  14  -1 8118.94 1133.93  15
  -8  14   1 6982.62 1046.57  14
 -14  -8  -1 12382.7 1325.96  12
  -8  14   1 9839.10 1235.38  17
   8  14   0 29584.1 2021.48   5
  14   8   0 26779.0 1814.28   5
  -8  14   0 28161.1 1849.90   6
 -14   8   0 26128.7 1915.64  11
   8  14   0 22644.0 1831.92   8
 -14  -8   0 32344.1 2041.70  12
  -8  14   0 18239.4 1613.89  14
   8  14   0 19305.5 1717.58  15
  -8  14   0 24721.7 1874.37  17
 -14   8  -1 9657.86 1197.49  11
   8  14   1 7508.90 1121.17   8
   8  14   1 11181.6 1313.19   5
  14   8   1 10716.0 1212.78   5
 -14   8  -1 9800.00 1138.81  26
   8  14   1 7233.26 1091.71  15
  -8  14  -1 7144.93 1049.75  14
  -8  14  -1 8070.49 1110.04  17
 -14  -8   1 13169.4 1338.87  12
   8  14   2 5427.60 931.585   8
 -14   8  -2 6349.15 1013.82  11
   8  14   2 9670.81 1211.98  23
 -14   8  -2 7601.78 1056.74  26
   8  14   2 5631.64 975.528  15
 -14  -8   2 10737.8 1227.41  12
   8  14   3 12123.6 1368.14  23
 -14   8  -3 10688.4 1222.65  26
 -14   8  -3 12821.5 1394.15  20
  -8  14  -3 13054.0 1394.66  20
 -14  -8   3 16310.5 1474.68  12
 -14  -8   4 2794.71 731.690   9
   8  14   4 2379.88 661.710  23
 -14   8  -4 2594.54 637.359  26
 -14   8  -4 2879.80 702.943  20
  -8  14  -4 2925.79 717.473  20
 -14  -8   4 4080.48 773.171  12
 -14  -8   5 7321.06 897.678   9
   8  14   5 4553.86 741.823  23
 -14   8  -5 4275.46 687.888  26
 -14   8  -5 4997.52 732.589  20
  -8  14  -5 5267.76 760.330  20
 -14  -9  -5 1416.99 444.931  12
  -9  14   5 1798.55 528.255  10
 -14   9   5 1348.40 418.759  10
  -9  14   5 1499.36 488.445  19
 -14  -9  -4-108.025 446.512  12
 -14   9   4 556.248 429.356  10
 -14   9   4 1180.74 585.021  16
  -9  14   4 549.437 536.714  19
 -14   9   3-184.158 527.740  10
 -14  -9  -3 992.371 516.464  12
  -9  14   3 611.096 475.978  10
 -14   9   3 640.781 494.000  11
   9  14  -3 462.892 442.642  21
  14   9  -3 392.658 350.737  21
 -14   9   3 692.594 465.337  16
  -9  14   3 467.781 468.341  19
 -14   9   2 7357.42 1124.96  11
  -9  14   2 5660.92 906.592  10
 -14   9   2 7743.12 1124.66  10
   9  14  -2 5165.85 935.449   8
   9  14  -2 8190.53 1141.22  25
  14   9  -2 8299.54 1225.15  25
   9  14  -2 4614.15 906.424  21
   9  14  -2 4608.12 894.388  15
  -9  14   2 5472.66 918.555  19
 -14  -9  -2 8557.34 1125.26  12
   9  14  -1 3052.29 799.095   8
  -9  14   1 3448.92 750.418  10
 -14   9   1 3748.52 848.035  10
 -14   9   1 3115.18 723.764  11
  14   9  -1 3359.58 735.223   5
   9  14  -1 4044.40 831.727   5
   9  14  -1 3737.23 804.075  25
  14   9  -1 3364.73 803.259  25
  -9  14   1 3074.47 759.216  17
   9  14  -1 3420.68 810.690  15
 -14  -9  -1 4425.73 861.475  12
   9  14   0 998.267 524.579   5
  14   9   0 524.158 433.182   5
 -14  -9   0 294.717 373.052  12
   9  14   0 365.230 484.648   8
 -14   9   0 1000.16 552.402  11
   9  14   0 1175.45 618.734  15
  -9  14   0 720.577 452.830  17
   9  14   1 4732.82 935.383   5
  14   9   1 4320.85 858.368   5
   9  14   1 2596.10 773.562   8
 -14   9  -1 3401.54 775.131  11
 -14  -9   1 4564.99 847.770  12
  -9  14  -1 2757.56 702.999  17
 -14   9  -2 6237.36 983.357  11
   9  14   2 4799.31 911.770   8
 -14   9  -2 6754.25 974.261  26
   9  14   2 5785.54 946.194  15
 -14   9  -3 615.215 426.610  26
   9  14   3 659.118 454.997  23
 -14   9  -3 1334.20 617.673  20
  -9  14  -3 1171.25 567.013  20
 -14  -9   4-0.11186 491.122   9
   9  14   4 598.053 443.935  23
 -14   9  -4 678.094 504.101  20
 -14   9  -4 128.288 314.217  26
  -9  14  -4 499.666 475.103  20
 -14  -9   5 2429.09 549.206   9
   9  14   5 1784.87 479.792  23
 -14   9  -5 1487.92 419.644  26
 -14   9  -5 1821.00 481.420  20
  -9  14  -5 2025.06 504.577  20
 -10  14   5 3586.20 617.639  10
 -14  10   5 3006.96 534.018  10
 -10  14   5 3255.18 586.555  19
 -14  10   5 2848.19 549.739  19
 -14 -10  -5 3646.79 561.429  12
 -10  14   4 10356.9 1207.30  10
 -14  10   4 7848.44 1010.39  10
 -10  14   4 7349.08 1003.41  19
 -14 -10  -4 7318.31 922.049  12
 -14  10   4 7945.01 1041.10  16
 -14 -10  -3 3972.59 750.474  12
 -10  14   3 4221.64 830.558  10
 -14  10   3 3563.22 775.394  11
 -14  10   3 3130.33 715.480  10
  10  14  -3 2592.06 665.345  21
  14  10  -3 2677.27 668.699  21
 -14  10   3 3575.25 758.109  16
 -10  14   3 3287.79 754.013  19
 -14  10   2 5457.80 977.343  11
 -10  14   2 3707.28 765.619  10
  10  14  -2 3680.66 854.553   8
 -14  10   2 5087.84 969.690  10
  10  14  -2 6011.50 1025.89  25
  14  10  -2 6475.49 1128.17  25
  10  14  -2 3326.68 802.162  21
  10  14  -2 3289.27 755.333  15
 -14 -10  -2 5646.46 893.956  12
 -14  10   2 4624.83 825.434  16
 -10  14   2 3851.61 792.773  19
 -10  14   1 21899.7 1727.98  10
 -14  10   1 22618.1 1816.36  11
 -14  10   1 22696.2 1833.50  10
  10  14  -1 19965.0 1782.19   8
  10  14  -1 23125.4 1797.91  25
  14  10  -1 24117.3 1906.01  25
 -14 -10  -1 28486.9 1907.21  12
  10  14  -1 17803.6 1668.44  15
 -10  14   1 22251.2 1783.16  17
 -14  10   0 13292.8 1414.29  11
  10  14   0 11492.5 1361.27   8
 -10  14   0 12786.3 1382.54  17
 -14  10  -1 21020.0 1752.99  11
  10  14   1 18691.8 1712.75   8
 -10  14  -1 20050.3 1730.36  17
  10  14   2 2633.91 755.899   8
 -14  10  -2 3782.09 789.781  11
  10  14   2 4420.77 843.517  15
 -10  14  -3 3306.34 650.576  11
 -14  10  -3 3402.40 733.876  11
 -14  10  -3 4061.60 732.298  26
 -14 -10   4 9111.96 1025.40   9
 -14  10  -4 5830.38 887.170  11
  10  14   4 6154.53 839.735  23
 -14  10  -4 6157.32 821.600  26
 -14  10  -4 8564.32 1068.09  20
 -10  14  -4 7852.91 1035.53  20
 -14 -10   5 3254.42 517.651   9
 -14  10  -5 2494.00 511.140  11
 -10  14  -5 2173.43 428.566  11
  10  14   5 3071.27 524.643  23
 -14  10  -5 2826.02 481.309  26
 -11  14   5 1210.03 387.074  10
 -14  11   5 1348.14 378.019  10
 -14  11   5 1100.42 359.546  19
 -11  14   5 1370.21 399.200  19
 -14 -11  -4 686.390 382.316  12
 -14  11   4 1475.20 559.896  10
 -14  11   4 677.055 445.990  19
 -11  14   4 819.239 465.525  19
 -11  14   3 471.031 399.025  10
 -14 -11  -3 389.762 361.934  12
 -14  11   3-523.977 574.865  10
  11  14  -3 89.6940 376.654  21
  14  11  -3 196.256 362.172  21
 -14  11   3 352.813 381.771  16
 -11  14   3-23.3813 445.551  19
  14  11  -2 2089.56 656.745   8
 -14  11   2 2254.08 704.938  10
  11  14  -2 1668.40 566.131   8
 -14  11   2 2662.57 715.336  11
 -11  14   2 1433.74 468.061  10
  11  14  -2 4009.37 910.821  25
  14  11  -2 3318.79 897.493  25
  11  14  -2 1821.39 629.235  21
  11  14  -2 1478.52 552.668  15
 -14  11   2 1417.53 515.396  16
 -11  14   2 1379.55 549.522  19
  11  14  -1 2262.83 710.689   8
 -14  11   1 2303.40 693.038  11
 -14  11   1 3127.01 779.412  10
 -11  14   1 3068.46 740.003  10
  11  14  -1 2611.85 753.759  25
  14  11  -1 2517.18 795.092  25
  11  14  -1 1996.92 720.862  15
 -11  14   1 2497.27 702.241  17
  11  14   0 761.540 568.637   8
 -11  14   0 304.000 307.492  10
 -14  11   0-77.9899 431.315  11
 -11  14   0 510.724 397.276  17
  11  14   1 2229.99 715.007   8
 -14  11  -1 2282.05 690.031  11
 -11  14  -1 2419.60 640.021  17
  14  11   2 1855.57 635.574   8
  11  14   2 1261.36 541.875   8
 -14  11  -2 1703.14 577.699  11
 -11  14  -2 2055.41 545.776  11
 -11  14  -2 2153.76 604.752  17
 -11  14  -3 6.58547 311.497  11
 -14  11  -3-228.795 447.545  11
 -14 -11   4 1641.91 497.408   9
 -11  14  -4 533.453 305.682  11
 -14  11  -4 748.427 367.225  11
 -11  14  -5 656.992 248.870  11
 -14  11  -5 1271.05 359.836  11
 -12  14   5 4053.83 537.453  10
 -14  12   5 3064.86 470.616  19
 -12  14   5 3565.80 511.064  19
 -12  14   4 11428.0 1133.30  10
 -14  12   4 10833.5 1090.02  10
 -12  14   4 8032.92 935.768  19
 -14  12   4 8398.08 944.606  19
 -12  14   3 9904.54 1151.41  10
 -14  12   3 8973.74 1093.98  10
  12  14  -3 6168.54 923.463  21
  14  12  -3 5761.92 883.778  21
 -14  12   3 6951.33 962.952  19
 -12  14   3 7895.20 1004.80  19
 -14  12   3 8540.03 996.446  16
 -14  12   2 3830.07 849.587  10
 -14  12   2 4382.42 843.158  11
  14  12  -2 2615.52 695.353   8
 -12  14   2 2616.38 624.050  10
  12  14  -2 2455.42 646.244   8
  12  14  -2 5681.10 1027.74  25
  14  12  -2 5470.37 1083.92  25
  14  12  -2 3331.21 792.152  21
  12  14  -2 2422.16 701.466  21
 -12  14   2 2808.43 665.459  19
 -14  12   2 2678.34 635.966  19
  12  14  -2 2433.15 645.088  15
  14  12  -1 8880.27 1229.67   8
 -12  14   1 10600.0 1225.46  10
 -14  12   1 9906.32 1231.61  10
 -14  12   1 10753.8 1235.37  11
  12  14  -1 8724.46 1182.60   8
  12  14  -1 10432.8 1244.56  25
  14  12  -1 10767.1 1278.25  25
  12  14  -1 7269.22 1149.72  15
 -12  14   1 10936.6 1224.98  17
  14  12   0 10507.3 1318.11   8
 -14  12   0 10422.5 1227.89  10
 -12  14   0 9811.20 1133.12  10
 -14  12   0 9690.06 1196.99  11
  12  14   0 9684.17 1270.81   8
 -12  14   0 10281.7 1201.86  17
  14  12   1 8030.87 1189.30   8
 -12  14  -1 8878.66 1061.57  11
 -14  12  -1 9606.71 1173.12  11
  12  14   1 7828.15 1121.85   8
 -14  12  -1 8451.96 1031.71  17
 -12  14  -1 8589.90 1102.44  17
  14  12   2 2472.31 723.584   8
 -12  14  -2 2873.09 633.588  11
 -14  12  -2 3080.09 716.388  11
  12  14   2 1886.82 608.231   8
 -14  12  -2 2930.80 632.155  17
 -12  14  -2 2436.37 626.739  17
 -14  12  -3 7823.12 1006.32  11
 -12  14  -3 7406.72 928.988  11
 -12  14  -3 6626.54 939.812  17
 -12  14  -4 7195.13 813.772  11
 -14  12  -4 7605.24 896.037  11
 -14  12  -5 3186.49 466.324  11
 -12  14  -5 2201.72 389.087  17
 -13  14   4 1444.41 459.635  10
 -14  13   4 1489.52 486.953  10
 -14  13   4 520.483 338.597  19
 -13  14   4 142.503 285.005  19
 -14  13   3 150.911 355.276  10
 -13  14   3 383.564 391.689  10
  13  14  -3-74.4644 360.458  21
  14  13  -3 305.959 325.250  21
 -14  13   3 286.253 348.601  19
 -13  14   3 280.016 331.624  19
  14  13  -2 2807.21 662.282   8
 -14  13   2 4547.46 795.158  11
 -13  14   2 3261.74 691.765  10
  13  14  -2 2645.44 626.911   8
 -14  13   2 3908.95 755.357  10
  13  14  -2 3281.55 744.626  21
  14  13  -2 3269.95 738.133  21
 -13  14   2 3171.20 645.808  19
  14  13  -2 2113.27 567.956  15
  13  14  -2 2507.09 624.741  15
  14  13  -1 5177.91 968.788   8
 -13  14   1 6066.13 943.807  10
 -14  13   1 6270.40 962.006  10
 -14  13   1 6107.32 937.285  11
  13  14  -1 5099.65 926.546   8
  13  14  -1 6736.25 1010.16  25
  14  13  -1 6506.39 1037.73  25
  13  14  -1 4282.47 897.639  15
  14  13   0 387.929 515.080   8
  13  14   0 519.603 567.251   8
 -13  14   0 75.3153 355.775  10
 -13  14   0-313.497 409.591  11
 -14  13   0-353.259 457.323  11
 -14  13   0 271.454 416.806  10
  13  14   0-330.310 575.132  25
  14  13   0-540.581 654.577  25
 -13  14   0 130.044 306.119  17
  14  13   1 5281.77 951.207   8
 -14  13  -1 5428.52 865.304  10
 -14  13  -1 5620.16 900.690  11
 -13  14  -1 5960.43 864.169  10
 -13  14  -1 6464.30 922.475  11
  13  14   1 4451.03 905.073   8
 -13  14  -1 5741.97 895.313  17
 -14  13  -1 5696.74 842.131  17
  14  13   2 3035.16 681.839   8
 -13  14  -2 4226.94 729.376  11
 -14  13  -2 3960.00 741.138  11
  13  14   2 2466.16 661.413   8
 -13  14  -2 3725.48 723.794  17
 -14  13  -2 3088.45 619.554  17
 -14 -13   3 401.348 350.808   9
 -13  14  -3 257.094 299.823  11
 -14  13  -3 402.874 334.441  11
 -13  14  -3 333.647 295.832  17
 -14  13  -3 244.311 257.807  17
 -13  14  -4 274.172 248.787  11
 -14  13  -4 201.640 246.066  11
 -13  14  -4 214.638 230.384  17
 -14  13  -4 119.850 194.796  17
 -14  14   4 12361.9 989.340  10
 -14  14   4 11620.6 919.789  19
 -14  14   3 11085.3 1102.09  10
 -14  14   3 9006.84 931.475  19
 -14  14   2 9839.99 1103.82  10
  14  14  -2 7465.63 945.967   8
  14  14  -2 7557.73 1010.00  21
  14  14  -2 6521.89 861.576  15
 -14  14   1 7819.77 1018.73  10
 -14  14   1 8023.46 974.510  11
  14  14  -1 7213.70 1025.78   8
  14  14  -1 7968.20 1093.14  25
  14  14  -1 4920.14 929.881  15
 -14  14   0 5352.67 848.724  10
 -14  14   0 5233.73 803.481  11
  14  14   0 5624.72 992.266   8
  14  14   0 5121.55 868.922  25
 -14  14   0 5569.93 808.529  17
 -14  14  -1 6817.28 910.449  10
 -14  14  -1 6662.96 892.722  11
  14  14   1 5763.69 969.522   8
 -14  14  -1 6467.43 882.635  17
 -14  14  -2 9916.65 1069.10  11
  14  14   2 7649.34 961.356   8
 -14  14  -2 8953.48 1006.53  17
 -14  14  -3 9467.95 947.238  11
 -14  14  -3 8483.31 904.028  17
 -14  14  -4 10852.8 860.618  11
 -14  14  -4 8668.75 769.873  17
 -15   0   0-338.321 539.873  12
   0  15   0-128.603 357.776   6
   0  15   0 148.303 428.195  23
 -15   0   0-47.6741 349.965  26
   0  15   0 126.607 339.654  19
 -15   0   1 9683.83 1100.14  11
  15   0  -1 16648.1 1514.16   3
   0  15   1 12544.9 1328.52   6
   0  15   1 10356.8 1270.30  23
 -15   0   1 7464.46 1064.34  26
 -15   0  -1 9480.89 1196.42  26
   0  15   1 8895.37 1138.00  19
 -15   0  -1 12787.7 1368.89  12
 -15   0   1 13140.5 1399.97  12
 -15   0  -2 830.461 507.065  12
 -15   0   2 764.896 594.208  12
 -15   0   2 808.805 464.278  11
  15   0  -2 1449.28 703.330   3
   0  15   2 964.377 511.877   6
   0  15   2 662.162 646.773  23
 -15   0   2 400.454 386.168  26
 -15   0  -2 340.551 421.957  26
   0  15   2 254.513 416.248  19
 -15   0  -3 1558.07 577.260  12
 -15   0   3 2477.21 705.949   9
   0  15   3 2632.07 779.025  23
 -15   0  -3 1778.26 602.560  26
   0  15  -3 2104.57 666.613  13
   0  15   3 1778.53 622.975  19
 -15   0   3 2723.28 776.908  12
   0  15   4 6675.57 1004.69  10
 -15   0   4 9751.94 1252.99   9
   0  15   4 6577.80 1059.86  23
 -15   0  -4 5722.75 920.681  26
   0  15   4 6232.68 1005.20  19
 -15   0   4 6266.56 911.942  16
 -15   0   4 9978.96 1311.44  12
 -15   0  -4 6299.50 923.653  12
   0  15  -4 6051.04 1023.80  13
 -15   0  -5 3443.19 662.952  12
   0  15   5 5324.10 865.029  10
 -15   0   5 4498.16 811.262   9
   0  15   5 4786.39 825.163  23
 -15   0  -5 4212.07 735.750  26
   0  15   5 4445.56 722.152  19
   0  15  -5 4516.87 820.872  13
 -15   0  -6 140.601 214.357  12
 -15   0   6 797.507 400.747   9
   0  15   6 178.492 258.728  23
 -15   0  -6 357.133 235.332  26
  -1  15   6 3816.56 515.108  23
 -15  -1  -6 4576.33 566.949  12
 -15   1   5 5974.59 885.509   9
  -1  15   5 6283.93 918.307  10
  -1  15   5 5700.55 873.709  23
  -1  15   5 5351.20 794.989  19
 -15  -1  -5 4628.94 747.333  26
 -15  -1  -5 5350.69 823.221  12
   1  15  -5 5106.96 853.692  13
 -15   1   4 4406.65 896.260   9
 -15  -1  -4 2484.77 636.469  12
  -1  15   4 3488.95 770.486  10
  -1  15   4 3124.52 736.198  23
 -15  -1  -4 2891.26 681.925  26
 -15   1   4 4713.02 946.126  12
   1  15  -4 3221.82 746.862  13
 -15   1   4 3050.33 665.334  16
  -1  15   4 2618.35 714.481  19
 -15  -1  -3 3312.77 753.924  12
 -15   1   3 4940.47 887.444   9
  -1  15   3 3875.83 866.880  23
 -15  -1  -3 3221.91 740.576  26
   1  15  -3 3604.02 824.817  13
 -15   1   3 4608.96 922.366  12
  -1  15   3 2784.34 695.541  19
 -15   1   2 23819.7 1798.62  11
  -1  15   2 25684.5 1889.60   6
  15   1  -2 32054.0 2098.91   3
  -1  15   2 27015.3 2010.23  23
 -15   1   2 17868.2 1609.52  26
 -15  -1  -2 19770.2 1689.68  26
  -1  15   2 20976.8 1729.36  19
 -15  -1  -2 23795.5 1849.02  12
 -15   1   2 28317.5 2008.95  12
 -15   1   1 42061.2 2265.18  11
  15   1  -1 58703.0 2657.99   3
  -1  15   1 52207.5 2601.51   6
  -1  15   1 52822.5 2688.27  23
  -1  15   1 42253.2 2346.20  19
 -15  -1  -1 43336.7 2399.84  26
 -15   1   1 37729.2 2262.02  26
 -15  -1  -1 48499.9 2535.77  12
  -1  15   1 39991.3 2310.55  17
 -15   1   1 52971.2 2616.78  12
 -15   1   0 267.290 388.598  12
 -15  -1   0-215.938 435.936  12
   1  15   0 356.189 391.299   6
  -1  15   0 312.749 386.811   6
  -1  15   0 108.347 404.394  23
   1  15   0 259.340 388.900  23
 -15  -1   0 369.018 409.104  26
 -15   1   0 173.949 370.436  26
   1  15   0 520.295 484.809  19
  -1  15   0 293.763 341.800  19
  -1  15   0 260.722 333.706  17
 -15   1  -1 37684.5 2121.33  11
  15  -1  -1 60108.7 2788.08   3
   1  15   1 50742.2 2523.93   6
   1  15   1 52228.6 2660.87  23
   1  15   1 42848.5 2391.82  19
 -15  -1   1 37139.0 2216.92  26
 -15   1  -1 41762.5 2378.87  26
 -15  -1   1 54818.9 2714.14  12
 -15   1  -1 49002.7 2489.96  12
  -1  15  -1 37744.0 2137.28  17
  15  -1  -2 33675.0 2213.35   3
   1  15   2 26584.3 1880.89   6
   1  15   2 26486.0 2030.31  23
 -15  -1   2 17987.0 1626.71  26
 -15   1  -2 20857.5 1775.57  26
   1  15   2 22195.9 1791.50  19
 -15   1  -2 23950.8 1799.08  12
 -15  -1   2 29845.2 2096.97  12
 -15   1  -3 3494.57 747.270  12
 -15  -1   3 3957.33 854.631   9
   1  15   3 4344.23 959.382  23
 -15   1  -3 3015.23 720.251  26
   1  15   3 3178.14 761.548  19
 -15  -1   3 4429.78 926.173  12
  -1  15  -3 4050.88 909.225  13
   1  15   4 3804.12 784.405  10
 -15  -1   4 4695.72 914.988   9
 -15   1  -4 2712.72 647.776  12
   1  15   4 3730.79 843.894  23
 -15   1  -4 3206.73 726.954  26
  -1  15  -4 2928.13 743.774  13
   1  15   4 3403.39 807.289  19
 -15  -1   4 5343.30 1001.62  12
 -15  -1   5 5421.14 908.261   9
   1  15   5 6005.42 869.333  10
   1  15   5 6084.60 935.750  23
 -15   1  -5 4676.88 794.276  26
 -15   1  -5 4627.72 730.536  12
  -1  15  -5 4939.77 855.641  13
   1  15   6 4324.74 594.620  23
 -15   1  -6 4037.94 550.495  26
 -15  -2  -6 208.029 252.233  12
 -15   2   6 605.632 339.502   9
  -2  15   5 2499.16 678.708  10
 -15  -2  -5 1922.54 558.923  12
 -15   2   5 2702.50 672.130   9
 -15  -2  -5 2171.34 524.132  26
  -2  15   5 1839.34 544.972  23
   2  15  -5 2147.79 639.028  13
  -2  15   5 1644.18 540.689  19
 -15   2   4 4241.94 865.827   9
 -15  -2  -4 2569.77 682.027  12
  -2  15   4 3045.98 748.214  10
  -2  15   4 3339.51 735.773  23
 -15  -2  -4 2869.66 659.134  26
   2  15  -4 2409.71 696.476  13
 -15   2   4 2908.97 689.401  16
  -2  15   4 2387.61 688.364  19
 -15   2   4 4441.00 872.881  12
 -15   2   3 385.177 443.928   9
 -15  -2  -3-240.138 562.887  12
  -2  15   3 749.798 555.729  23
 -15  -2  -3 529.957 436.998  26
   2  15  -3 627.952 502.772  13
  -2  15   3 171.595 474.224  19
 -15   2   3 879.035 553.457  12
 -15   2   2 7296.40 1060.51  11
  -2  15   2 7566.52 1060.43   6
  15   2  -2 9127.65 1208.71   3
  -2  15   2 7026.00 1094.81  23
 -15   2   2 4450.69 875.681  26
 -15  -2  -2 6352.37 982.798  26
  -2  15   2 3692.79 717.929  14
 -15  -2  -2 6777.90 1025.38  12
 -15   2   2 8155.51 1118.33  12
  -2  15   2 5389.77 955.585  19
 -15   2   1 1292.26 553.089  12
 -15  -2  -1 1100.48 577.180  12
 -15   2   1 558.178 421.243  11
  15   2  -1 1468.88 629.755   3
  -2  15   1 1525.00 599.700   6
  -2  15   1 1553.06 663.786  23
 -15   2   1 544.013 432.949  26
 -15  -2  -1 1101.81 536.813  26
  -2  15   1 746.012 429.051  19
  -2  15   1 1185.66 551.109  17
 -15   2   0 18516.7 1524.23  11
   2  15   0 21876.5 1651.69   6
  -2  15   0 21997.8 1689.13   6
   2  15   0 20287.1 1658.43  19
 -15  -2   0 18018.1 1542.57  26
 -15   2   0 18245.6 1575.80  26
  -2  15   0 18736.9 1480.04  19
  -2  15   0 23140.0 1749.95  23
   2  15   0 23160.8 1776.79  23
 -15   2   0 22409.1 1677.68  12
 -15  -2   0 23001.9 1764.38  12
   2  15   0 13925.9 1355.44  15
  -2  15   0 17440.0 1511.63  17
 -15  -2   1 1697.31 670.599  12
 -15   2  -1 1159.84 579.969  12
 -15   2  -1 767.025 410.599  11
  15  -2  -1 1430.44 660.823   3
   2  15   1 1133.59 521.507   6
   2  15   1 1091.10 621.185  23
 -15  -2   1 593.858 427.889  26
 -15   2  -1 1160.45 560.493  26
   2  15   1 716.692 445.590  15
   2  15   1 1354.54 613.503  19
  -2  15  -1 798.980 463.501  17
 -15   2  -2 4392.38 785.629  11
  15  -2  -2 9392.14 1257.54   3
   2  15   2 7140.08 1001.47   6
   2  15   2 6747.10 1110.39  23
   2  15   2 4774.91 909.352  19
 -15   2  -2 5524.93 974.494  26
  -2  15  -2 4172.29 777.359  17
 -15   2  -2 6539.66 957.084  12
  -2  15  -2 4597.79 817.754  14
 -15  -2   2 8780.30 1218.05  12
 -15   2  -3 378.862 405.032  12
   2  15   3 603.730 558.926  23
 -15   2  -3 647.026 490.706  26
  -2  15  -3 882.773 576.397  13
 -15  -2   3 441.709 487.743  12
   2  15   3 331.123 453.344  19
 -15  -2   4 4849.19 913.508   9
 -15   2  -4 3226.95 661.727  12
   2  15   4 3394.01 818.499  23
 -15   2  -4 2888.00 725.410  26
   2  15   4 3590.52 789.379  19
 -15  -2   4 5223.91 1008.21  12
  -2  15  -4 3842.93 850.460  13
 -15  -2   5 3037.05 722.992   9
   2  15   5 2254.68 660.262  23
 -15   2  -5 2146.49 583.706  26
  -2  15  -5 2000.36 610.468  13
 -15  -2   6 514.327 358.538   9
   2  15   6 210.024 286.758  23
 -15   2  -6 67.0926 215.995  26
 -15   3   6 4794.77 599.886   9
 -15  -3  -6 3358.22 514.531  12
  -3  15   5 6150.56 913.050  10
 -15   3   5 6509.25 891.484   9
  -3  15   5 5386.46 812.615  19
 -15  -3  -5 5735.24 858.251  12
   3  15  -5 4764.00 816.988  13
 -15   3   4 2604.23 671.608   9
 -15  -3  -4 2136.02 638.163  12
  -3  15   4 2167.20 664.936  10
  -3  15   4 2661.20 635.363  23
 -15  -3  -4 2474.99 620.660  26
   3  15  -4 2764.24 728.723  13
 -15   3   4 2186.34 645.847  16
  -3  15   4 1975.48 637.796  19
 -15   3   4 3530.94 817.344  12
 -15  -3  -3 3482.43 773.768  12
  -3  15   3 2933.78 701.535  10
 -15   3   3 3167.80 776.995  11
  -3  15   3 4225.65 856.832  23
 -15  -3  -3 3039.58 694.475  26
   3  15  -3 3503.19 793.354  13
 -15   3   3 4752.25 931.334  12
  -3  15   3 3582.31 843.306  19
 -15   3   2 13890.3 1435.54  11
  -3  15   2 15381.7 1484.28   6
  15   3  -2 15687.7 1477.20   3
  -3  15   2 16855.4 1533.84  23
 -15   3   2 11099.4 1293.28  26
 -15  -3  -2 13099.5 1341.41  26
   3  15  -2 8416.08 1027.41  21
  -3  15   2 8548.12 1107.40  14
  -3  15   2 13695.1 1441.97  19
 -15  -3  -2 13985.8 1447.70  12
 -15   3   2 16855.6 1523.67  12
 -15   3   1 15111.4 1426.24  11
   3  15  -1 14039.3 1295.37   5
  -3  15   1 18700.0 1598.95   6
 -15  -3  -1 14019.3 1363.19  26
 -15   3   1 12374.4 1336.22  26
  -3  15   1 14341.7 1363.05  19
  -3  15   1 19066.1 1596.59  23
   3  15  -1 11862.6 1264.95  15
 -15  -3  -1 17286.6 1570.73  12
  -3  15   1 10109.6 1214.69  14
  -3  15   1 13759.3 1410.35  17
 -15   3   1 19196.3 1576.88  12
 -15   3   0 1166.77 537.475  12
 -15  -3   0 1061.94 605.211  12
 -15   3   0 1168.92 508.342  11
  -3  15   0 1371.27 544.740   6
   3  15   0 1673.70 680.617  23
 -15  -3   0 949.148 490.099  26
 -15   3   0 1281.52 582.240  26
   3  15   0 1665.73 708.011  19
  -3  15   0 682.947 396.921  14
   3  15   0 943.751 515.703  15
  -3  15   0 951.916 488.311  17
 -15   3  -1 13983.1 1371.06  11
   3  15   1 17567.4 1484.36   6
   3  15   1 19174.6 1662.92  23
 -15  -3   1 13154.9 1334.57  26
 -15   3  -1 14386.0 1456.02  26
   3  15   1 15465.6 1490.74  19
 -15  -3   1 20412.4 1706.81  12
   3  15   1 11096.8 1225.00  15
  -3  15  -1 11311.5 1263.20  14
  -3  15  -1 13487.5 1337.18  17
 -15   3  -2 9795.24 1188.23  11
  15  -3  -2 18723.9 1704.05   3
   3  15   2 12898.9 1296.65   6
   3  15   2 15845.8 1600.13  23
 -15   3  -2 12430.2 1381.61  26
   3  15   2 12833.5 1413.29  19
  -3  15  -2 9225.08 1129.85  14
 -15  -3   2 18298.1 1671.43  12
  -3  15  -2 10266.6 1187.81  17
   3  15   3 3763.13 919.990  23
 -15   3  -3 2990.54 734.885  26
 -15  -3   3 4723.08 960.438  12
  -3  15  -3 4094.59 864.599  13
   3  15   3 3576.96 817.731  19
 -15  -3   4 3165.86 783.912   9
   3  15   4 2459.38 722.238  23
 -15   3  -4 2439.96 669.673  26
  -3  15  -4 2400.50 676.482  13
   3  15   4 3139.63 733.433  19
 -15  -3   4 3964.82 923.770  12
 -15  -3   5 8602.07 1106.18   9
   3  15   5 6559.78 955.805  23
 -15   3  -5 5555.11 852.196  26
  -3  15  -5 5687.14 868.713  13
 -15  -3   6 4390.63 613.297   9
   3  15   6 3578.20 556.259  23
 -15   3  -6 3196.41 501.859  26
  -4  15   6 1052.74 372.875  10
 -15  -4  -6 705.142 269.385  12
  -4  15   5 4972.29 828.150  10
 -15   4   5 5547.44 809.308   9
  -4  15   5 3981.27 701.516  19
 -15  -4  -5 5352.24 819.705  12
  -4  15   4 6171.19 986.530  10
 -15   4   4 6634.62 933.863   9
   4  15  -4 5231.27 895.815  13
 -15   4   4 6030.53 973.810  16
  -4  15   4 6840.12 1062.16  19
 -15  -4  -4 6200.34 963.626  12
  -4  15   3 3743.86 785.273  10
 -15  -4  -3 2863.58 703.455  12
 -15   4   3 2737.57 738.897  11
  -4  15   3 3599.65 768.608  23
 -15   4   3 3404.48 774.713  16
 -15   4   3 4339.65 867.355  12
  -4  15   3 3038.14 794.836  19
 -15   4   2 6193.38 945.114  10
 -15   4   2 7289.44 1105.65  11
  -4  15   2 7268.70 1057.20   6
  -4  15   2 7580.05 1074.51  23
 -15   4   2 4970.69 907.458  26
 -15  -4  -2 6507.63 964.256  26
   4  15  -2 3788.49 739.700  21
  15   4  -2 8291.24 1117.47  25
  -4  15   2 6829.25 1076.68  19
  -4  15   2 3811.64 736.764  14
 -15  -4  -2 6988.87 1061.70  12
 -15   4   2 8140.23 1070.61  12
 -15  -4  -1 830.021 567.402  12
 -15   4   1 721.063 401.717  11
   4  15  -1 590.863 410.732   5
  -4  15   1 1399.83 580.900   6
  -4  15   1 752.015 506.341  23
 -15   4   1 675.826 406.100  26
 -15  -4  -1 593.814 391.262  26
  15   4  -1 629.022 380.677  25
   4  15  -1 556.379 452.067  15
  -4  15   1 1365.59 533.062  19
  -4  15   1 537.573 369.153  14
  -4  15   1 698.005 457.368  17
 -15   4   0 29403.1 2008.75  11
   4  15   0 32923.7 1980.33   5
  -4  15   0 35581.0 2171.17   6
 -15  -4   0 26717.8 1829.40  26
 -15   4   0 28108.3 1977.71  26
   4  15   0 38803.0 2291.20  23
 -15  -4   0 38363.7 2297.94  12
   4  15   0 24076.7 1800.24  15
  -4  15   0 20887.3 1694.86  14
  -4  15   0 28486.6 1967.23  17
 -15  -4   1 1258.43 565.476  12
 -15   4  -1 590.991 419.694  11
   4  15   1 896.580 474.443   5
   4  15   1 799.901 443.486   6
   4  15   1 888.519 584.833  23
 -15  -4   1 938.246 436.302  26
 -15   4  -1 780.324 479.065  26
  -4  15  -1 445.592 341.931  14
   4  15   1 536.100 419.123  15
   4  15   1 1768.48 685.921  19
  -4  15  -1 511.543 383.688  17
 -15   4  -2 5394.03 927.989  11
  15  -4  -2 9934.78 1278.45   3
   4  15   2 7566.10 1139.76  23
   4  15   2 7283.00 1118.70  19
 -15   4  -2 6025.69 1009.21  26
  -4  15  -2 4665.78 809.015  14
 -15  -4   2 10054.4 1308.57  12
  -4  15  -2 5492.97 928.010  17
   4  15   3 3005.28 816.637  23
 -15   4  -3 2479.50 683.071  26
 -15  -4   3 4282.39 908.051  12
   4  15   3 3232.24 824.123  19
 -15  -4   4 8805.29 1155.93   9
   4  15   4 7681.53 1036.66  19
   4  15   4 6932.28 1101.20  23
 -15   4  -4 5745.50 951.202  26
  -4  15  -4 6737.73 1006.57  13
 -15  -4   4 9610.06 1232.11  12
   4  15   5 4955.64 858.363  23
 -15   4  -5 4125.60 732.716  26
  -4  15  -5 4947.18 780.803  13
 -15  -4   6 1324.44 390.674   9
   4  15   6 710.456 326.442  23
 -15   4  -6 730.783 295.162  26
  -5  15   6 1744.48 392.772  10
 -15  -5  -6 1233.44 332.795  12
  -5  15   5 5377.97 842.315  10
  -5  15   5 4140.81 699.344  19
 -15  -5  -5 5635.85 834.088  12
 -15  -5  -4 3180.65 712.484  12
  -5  15   4 2951.26 727.084  10
 -15   5   4 3169.04 746.477  16
  -5  15   4 3373.22 814.900  19
 -15   5   3 1261.59 517.640  10
 -15  -5  -3 513.903 450.612  12
  -5  15   3 1367.99 616.412  10
 -15   5   3 837.434 494.211  11
 -15   5   3 940.703 521.247  16
  -5  15   3 894.396 534.977  19
 -15   5   3 1466.07 600.457  12
 -15   5   2 6154.22 977.657  10
 -15   5   2 7258.00 1129.01  11
  -5  15   2 7697.44 1101.13   6
 -15   5   2 5054.85 890.179  26
   5  15  -2 4593.39 827.221  21
  15   5  -2 9045.31 1205.68  25
  -5  15   2 7748.95 1126.73  19
   5  15  -2 5284.41 921.116  15
  -5  15   2 5304.94 866.320  14
 -15  -5  -2 7521.84 1098.47  12
 -15   5   1 9201.34 1163.48  11
   5  15  -1 9258.69 1108.76   5
  -5  15   1 11316.2 1269.34   6
 -15   5   1 7287.68 1008.64  26
  15   5  -1 9628.84 1121.18  25
  -5  15   1 11780.6 1250.32  23
 -15  -5  -1 11100.3 1300.82  12
   5  15  -1 7689.23 1083.97  15
  -5  15   1 9307.60 1182.64  19
  -5  15   1 7093.27 1024.68  14
  -5  15   1 8781.70 1155.42  17
 -15   5   0 4161.38 833.459  11
   5  15   0 4735.46 836.850   5
  -5  15   0 5606.06 910.851   6
 -15  -5   0 4000.81 751.724  26
 -15   5   0 4964.24 904.436  26
   5  15   0 6639.48 1009.88  23
 -15  -5   0 4978.30 936.952  12
   5  15   0 3765.02 799.955  15
  -5  15   0 3086.80 714.668  14
  -5  15   0 4461.73 899.663  17
 -15   5  -1 8772.82 1130.60  11
   5  15   1 10791.6 1208.06   5
   5  15   1 11405.5 1309.32  23
 -15  -5   1 7564.61 1002.91  26
 -15   5  -1 9856.81 1208.75  26
   5  15   1 10043.4 1317.13  19
 -15  -5   1 13482.3 1403.54  12
   5  15   1 7664.82 1048.04  15
  -5  15  -1 7402.52 1018.42  14
  -5  15  -1 8253.21 1109.01  17
 -15   5  -2 5335.63 918.454  11
  15  -5  -2 10130.3 1313.42   3
   5  15   2 6990.39 1016.15   5
   5  15   2 8371.15 1199.72  19
   5  15   2 8271.26 1168.14  23
 -15   5  -2 6605.85 1027.03  26
  -5  15  -2 4396.91 787.454  14
 -15  -5   2 9851.59 1265.10  12
  -5  15  -2 5871.44 926.370  17
   5  15   3 869.727 610.095  23
 -15   5  -3 753.177 464.408  26
  -5  15  -3 1506.60 564.021  20
   5  15   3 969.953 599.955  19
 -15  -5   3 874.062 577.289  12
 -15  -5   4 3280.62 807.255   9
   5  15   4 2823.60 763.904  23
 -15   5  -4 2828.22 704.196  26
   5  15   4 4218.45 828.138  19
  -5  15  -4 3034.78 656.063  20
 -15  -5   4 4436.17 893.688  12
 -15  -5   5 7129.23 976.132   9
   5  15   5 5340.30 848.554  23
 -15   5  -5 4881.93 764.963  26
  -5  15  -5 4524.87 669.105  20
   5  15   6 1910.04 403.649  23
 -15   5  -6 1626.33 358.515  26
  -6  15   5 9966.38 1053.12  10
  -6  15   5 7900.03 923.600  19
 -15  -6  -5 9774.38 1022.74  12
  -6  15   4 6980.76 1030.94  10
 -15  -6  -4 6834.17 971.760  12
 -15   6   4 7162.68 1042.19  16
  -6  15   4 7179.74 1062.99  19
  -6  15   3 23571.6 1815.55  10
 -15   6   3 24291.1 1783.35  10
 -15   6   3 24721.7 1941.80  11
 -15   6   3 23098.8 1847.30  16
  -6  15   3 23172.8 1883.89  19
 -15  -6  -3 25331.3 1930.86  12
  -6  15   2 10055.0 1165.91  10
 -15   6   2 10273.2 1238.65  10
 -15   6   2 11157.8 1374.16  11
  15   6  -2 13537.2 1441.36  25
   6  15  -2 7532.35 1051.77  21
   6  15  -2 7135.10 1061.37  15
  -6  15   2 9908.94 1262.70  19
  -6  15   2 6840.19 1000.65  14
 -15  -6  -2 12781.7 1408.01  12
 -15  -6  -1 1781.96 677.010  12
   6  15  -1 1029.11 508.084   8
 -15   6   1 660.480 425.343  11
   6  15  -1 1270.35 543.805   5
  -6  15   1 1470.88 551.038   6
 -15   6   1 430.866 335.558  26
  15   6  -1 1010.48 516.223  25
   6  15  -1 974.884 476.304  21
   6  15  -1 941.527 535.639  15
  -6  15   1 705.864 400.217  14
  -6  15   1 1168.44 493.964  19
  -6  15   1 1007.19 488.591  17
   6  15   0 25530.4 1919.16   8
 -15   6   0 30130.5 2078.37  11
   6  15   0 32667.7 2072.11   5
  -6  15   0 34273.0 2131.02   6
 -15   6   0 27899.7 1931.81  26
   6  15   0 36727.4 2161.41  23
 -15  -6   0 36155.1 2230.91  12
   6  15   0 22876.5 1822.57  15
  -6  15   0 21441.6 1742.51  14
  -6  15   0 27591.3 1999.67  17
   6  15   1 728.882 444.920   8
 -15   6  -1 1698.27 600.315  11
 -15  -6   1 2443.65 708.305  12
   6  15   1 1552.61 579.896   5
   6  15   1 1577.66 618.666  23
 -15   6  -1 1480.69 584.553  26
   6  15   1 1275.24 573.492  15
  -6  15  -1 856.394 371.243  14
  -6  15  -1 1008.74 535.981  17
 -15   6  -2 9814.24 1227.19  11
   6  15   2 11154.5 1271.51   5
   6  15   2 13902.6 1468.51  23
 -15   6  -2 10561.0 1268.00  26
   6  15   2 12722.5 1460.84  19
  -6  15  -2 7670.27 1052.42  14
 -15  -6   2 15223.9 1521.41  12
  -6  15  -2 9937.83 1200.77  17
   6  15   3 25943.6 1976.40  23
 -15   6  -3 22320.4 1789.82  26
   6  15   3 25287.9 1936.61  19
  -6  15  -3 24674.2 1806.66  20
 -15  -6   4 8855.04 1143.75   9
   6  15   4 6597.00 1070.86  23
 -15   6  -4 5126.96 874.498  26
  -6  15  -4 6382.86 907.090  20
 -15  -6   4 9212.95 1126.86  12
   6  15   5 9325.70 1046.57  23
 -15   6  -5 7500.70 904.288  26
  -6  15  -5 8455.32 883.779  20
  -7  15   5 4317.90 701.784  10
  -7  15   5 3856.38 655.903  19
 -15  -7  -5 4433.50 707.882  12
  -7  15   4 4478.33 820.873  10
 -15   7   4 4944.16 806.429  10
 -15   7   4 5667.51 946.682  16
  -7  15   4 5440.31 945.595  19
 -15  -7  -4 4649.54 835.448  12
  -7  15   3 5098.87 927.549  10
 -15   7   3 4932.60 892.678  10
 -15   7   3 4907.65 936.923  11
   7  15  -3 2819.56 687.183  21
 -15   7   3 3977.64 832.308  16
  -7  15   3 5008.71 939.135  19
 -15  -7  -3 5014.02 899.522  12
  -7  15   2 5376.42 871.592  10
 -15   7   2 6153.93 1048.24  11
 -15   7   2 5617.72 988.990  10
  15   7  -2 8025.44 1167.82  25
   7  15  -2 3971.89 792.962  21
   7  15  -2 3536.82 802.235  15
  -7  15   2 6040.34 1019.37  19
 -15  -7  -2 6777.95 1049.62  12
 -15   7   1 5642.14 978.859  11
   7  15  -1 5974.86 957.027   8
   7  15  -1 6813.06 1025.39   5
  -7  15   1 7323.17 1046.22   6
 -15   7   1 5068.18 850.675  26
  15   7  -1 7120.66 1031.75  25
   7  15  -1 5364.51 913.926  21
   7  15  -1 5270.49 965.562  15
 -15  -7  -1 8053.68 1130.42  12
  -7  15   1 5088.83 878.235  14
  -7  15   1 6510.29 962.993  19
  -7  15   1 6888.16 1065.13  17
   7  15   0 249.454 390.675   8
 -15  -7   0 476.087 447.699  12
 -15   7   0 409.483 438.522  11
   7  15   0 43.1918 382.379   5
  -7  15   0 767.127 462.594   6
   7  15   0 780.389 463.901  23
 -15   7   0 551.106 423.722  26
   7  15   0 713.498 530.761  15
  -7  15   0-54.3743 298.247  14
  -7  15   0 539.201 502.440  17
   7  15   1 6105.97 1006.50   8
 -15   7  -1 6144.26 1007.11  11
   7  15   1 7695.30 1083.08   5
   7  15   1 8612.64 1127.53  23
 -15   7  -1 6844.80 1038.13  26
   7  15   1 4582.81 931.388  15
  -7  15  -1 5042.77 879.840  14
  -7  15  -1 6671.97 1020.28  17
 -15  -7   1 9198.44 1184.88  12
 -15   7  -2 5384.68 961.488  11
   7  15   2 7171.63 1066.85  23
 -15   7  -2 5871.01 955.637  26
 -15  -7   2 7550.90 1070.02  12
   7  15   2 4528.72 802.928  15
  -7  15  -2 5279.51 885.022  17
 -15   7  -3 3776.30 793.458  11
   7  15   3 4298.16 903.482  23
 -15   7  -3 3779.29 802.354  26
  -7  15  -3 5176.06 900.961  20
 -15  -7   3 6666.73 1017.38  12
 -15  -7   4 5693.62 946.366   9
   7  15   4 4788.32 905.533  23
 -15   7  -4 4756.03 824.644  26
 -15   7  -4 5391.65 830.058  20
  -7  15  -4 5628.79 870.065  20
 -15  -7   4 6421.95 948.239  12
 -15   7  -5 3258.60 591.625  11
   7  15   5 4209.13 719.945  23
 -15   7  -5 4495.62 688.656  26
  -7  15  -5 4773.92 680.825  20
  -8  15   5 9996.31 971.600  10
  -8  15   5 9296.68 923.522  19
 -15  -8  -5 10746.1 977.245  12
  -8  15   4 8260.07 1059.49  10
 -15   8   4 8237.48 1009.01  10
  -8  15   4 8676.02 1106.82  19
 -15  -8  -4 8676.24 1075.47  12
 -15   8   4 9133.72 1127.56  16
  -8  15   3 18437.7 1608.38  10
 -15   8   3 17514.3 1556.13  10
 -15   8   3 17530.8 1628.34  11
   8  15  -3 11042.3 1254.42  21
  15   8  -3 10255.3 1106.28  21
 -15   8   3 17168.9 1557.12  16
 -15  -8  -3 19834.5 1651.07  12
  -8  15   3 17348.7 1587.79  19
  -8  15   2 14247.4 1389.29  10
 -15   8   2 16328.2 1573.22  10
 -15   8   2 16509.6 1620.79  11
  15   8  -2 20129.3 1768.88  25
   8  15  -2 10455.2 1270.77  21
   8  15  -2 10021.0 1237.75  15
  -8  15   2 14523.4 1446.47  19
 -15  -8  -2 18513.1 1653.91  12
 -15   8   1 8191.11 1127.74  11
 -15   8   1 7717.64 1160.55  10
   8  15  -1 6801.71 1046.63   8
  15   8  -1 7451.28 1074.58  25
 -15  -8  -1 10821.8 1270.67  12
   8  15  -1 5489.56 999.464  15
  -8  15   1 7396.98 1105.52  17
 -15   8   0 6277.50 1030.02  11
   8  15   0 5590.36 962.686   8
   8  15   0 7085.67 1026.91   5
 -15   8   0 6035.45 905.227  26
 -15  -8   0 8382.24 1111.54  12
   8  15   0 4555.29 943.207  15
  -8  15   0 5397.63 936.115  14
  -8  15   0 6920.19 1072.03  17
   8  15   1 6218.54 1038.99   8
 -15   8  -1 7879.90 1110.50  11
 -15   8  -1 7767.96 1059.53  26
   8  15   1 9327.06 1128.38  23
   8  15   1 5631.00 1005.47  15
  -8  15  -1 7187.79 1058.25  17
 -15   8  -2 15122.0 1519.34  11
   8  15   2 18158.1 1567.20  23
 -15   8  -2 15406.5 1463.85  26
   8  15   2 11368.0 1256.52  15
  -8  15  -2 13023.9 1378.42  17
 -15   8  -3 15543.6 1520.75  11
   8  15   3 17320.8 1570.04  23
 -15   8  -3 16800.9 1493.01  26
 -15   8  -4 6564.95 952.056  11
   8  15   4 7669.16 1060.63  23
 -15   8  -4 8112.33 1000.33  26
  -8  15  -4 9269.23 1076.34  20
 -15   8  -5 7913.93 878.064  11
   8  15   5 8840.98 902.017  23
 -15   8  -5 8214.41 855.630  26
  -9  15   5 2366.21 511.153  10
 -15  -9  -5 2226.34 469.636  12
 -15   9   5 1513.85 426.982  19
  -9  15   5 2512.73 523.568  19
 -15   9   4 3066.54 658.123  10
  -9  15   4 3194.35 691.592  10
  -9  15   4 3625.76 741.728  19
 -15  -9  -4 3710.74 706.919  12
 -15   9   4 3498.27 735.533  16
  -9  15   3 1081.89 547.208  10
 -15  -9  -3 605.424 441.955  12
 -15   9   3 183.580 451.805  10
 -15   9   3 817.926 473.070  11
   9  15  -3 351.509 380.437  21
  15   9  -3 559.964 355.393  21
 -15   9   3 386.914 408.808  16
  -9  15   3 232.171 443.671  19
   9  15  -2 942.267 454.495   8
  -9  15   2 597.425 402.728  10
 -15   9   2 2520.19 760.967  11
 -15   9   2 1615.31 632.899  10
 -15  -9  -2 1765.26 590.096  12
  15   9  -2 3145.84 901.664  25
   9  15  -2 558.040 437.465  21
 -15   9   2 1464.16 559.287  16
  -9  15   2 1224.47 522.316  19
   9  15  -2 940.692 511.878  15
  -9  15   1 3335.27 704.845  10
   9  15  -1 2674.40 734.859   8
 -15   9   1 1885.67 646.752  11
 -15   9   1 1852.98 685.246  10
   9  15  -1 2741.33 696.289  25
  15   9  -1 2198.44 664.922  25
 -15  -9  -1 3462.40 817.589  12
   9  15  -1 2456.96 766.966  15
  -9  15   1 3511.97 816.465  17
 -15  -9   0 492.566 479.540  12
 -15   9   0 682.373 450.701  11
   9  15   0 284.501 460.265   8
   9  15   0 746.203 553.085  15
  -9  15   0 499.986 418.364  17
 -15  -9   1 3268.39 764.910  12
   9  15   1 2376.89 706.356   8
 -15   9  -1 2482.55 727.115  11
   9  15   1 2389.08 744.895  15
  -9  15  -1 2727.49 705.367  17
   9  15   2 783.781 437.565   8
 -15   9  -2 1011.93 475.146  11
 -15   9  -2 1847.86 612.150  26
   9  15   2 1150.41 527.715  15
 -15  -9   2 1744.40 543.425  12
  -9  15  -2 1531.23 561.960  17
 -15   9  -3-15.2491 429.984  11
   9  15   3 695.056 488.788  23
 -15   9  -3 735.692 462.929  26
 -15  -9   4 3689.47 716.579   9
 -15   9  -4 2320.63 585.049  11
   9  15   4 3618.60 687.456  23
 -15   9  -4 3279.74 649.011  26
 -15  -9   5 2050.21 462.121   9
 -15   9  -5 2043.77 447.574  11
   9  15   5 2316.56 459.151  23
 -15   9  -5 2230.29 437.436  26
  -9  15  -5 1366.61 367.245  17
 -10  15   5 5522.66 654.053  10
 -10  15   5 4875.58 615.585  19
 -15  10   5 4564.63 597.448  19
 -15 -10  -5 5621.54 603.346  12
 -15 -10  -4 380.611 326.419  12
 -15  10   4 598.242 410.098  10
 -10  15   4 84.2740 359.104  10
 -15  10   4 842.676 478.794  16
 -10  15   4 606.603 418.941  19
 -10  15   3 6315.91 951.042  10
 -15  10   3 5217.49 837.146  10
  15  10  -3 3636.69 692.973  21
  10  15  -3 3449.88 706.756  21
 -15  10   3 5622.05 895.905  16
 -15 -10  -3 6924.54 944.367  12
 -10  15   3 6039.33 943.643  19
 -10  15   2 10958.4 1210.74  10
 -15  10   2 14452.1 1458.44  10
  10  15  -2 10668.0 1215.59   8
 -15  10   2 14976.2 1485.72  11
  15  10  -2 18080.6 1727.94  25
  10  15  -2 8914.97 1176.14  21
 -15  10   2 12571.8 1292.93  16
  10  15  -2 7668.40 1106.36  15
 -10  15   2 10640.0 1226.91  19
 -15 -10  -2 16960.7 1490.93  12
 -10  15   1 11275.7 1225.75  10
 -15  10   1 12357.6 1359.82  11
  10  15  -1 11711.5 1337.31   8
 -15  10   1 11851.8 1379.99  10
  10  15  -1 12612.6 1299.83  25
  15  10  -1 12694.3 1387.10  25
 -15 -10  -1 15076.2 1402.09  12
  10  15  -1 7801.61 1170.64  15
 -10  15   1 12106.6 1359.59  17
 -15  10   0 7062.61 1051.77  11
  10  15   0 7046.52 1095.01   8
 -15 -10   0 10137.4 1160.35  12
  10  15   0 5848.49 1019.80  15
 -10  15   0 8528.75 1129.94  17
 -15  10  -1 11643.6 1329.26  11
  10  15   1 9557.65 1254.01   8
  10  15   1 9302.33 1236.71  15
 -10  15  -1 10920.2 1268.42  17
  10  15   2 9526.33 1192.27   8
 -15  10  -2 13728.6 1394.94  11
  10  15   2 9978.06 1176.57  15
 -10  15  -2 11941.5 1300.32  17
 -15  10  -3 5091.39 863.652  11
 -15  10  -3 5792.16 841.390  26
 -10  15  -3 4891.76 833.038  17
 -15 -10   4 485.798 396.809   9
 -15  10  -4 105.120 316.903  11
  10  15   4 602.252 359.073  23
 -15  10  -4 262.350 291.055  26
 -15  10  -5 4371.47 587.951  11
 -10  15  -5 2897.26 469.248  17
 -15  11   4 2613.78 609.787  10
 -15 -11  -4 2151.74 480.075  12
 -11  15   4 1941.56 527.129  10
 -11  15   4 2096.87 534.909  19
 -15  11   4 1401.50 449.968  19
 -11  15   3 4771.81 841.437  10
 -15  11   3 3327.58 690.661  10
  11  15  -3 2777.60 623.011  21
  15  11  -3 2554.54 604.403  21
 -15  11   3 3773.77 708.558  16
 -15 -11  -3 4163.38 718.729  12
 -11  15   3 3798.31 744.944  19
 -15 -11  -2 1085.29 526.995  12
  15  11  -2 791.087 487.115   8
  11  15  -2 56.7443 350.436   8
 -11  15   2-269.606 492.947  10
 -15  11   2 507.753 498.221  10
 -15  11   2 938.642 536.155  11
  15  11  -2 2087.68 885.808  25
  11  15  -2 295.468 428.455  21
  15  11  -2 823.866 501.020  21
 -15  11   2 154.443 367.116  16
 -11  15   2 758.442 440.523  19
  11  15  -2 285.096 361.499  15
 -11  15   1 2199.34 636.672  10
 -15  11   1 2145.98 649.954  11
 -15  11   1 2064.05 657.896  10
  11  15  -1 1595.41 591.583   8
  11  15  -1 1327.53 583.522  25
  15  11  -1 1523.99 630.690  25
  11  15  -1 1429.66 606.063  15
 -11  15   1 2836.92 769.942  17
 -15  11   0 22.3819 397.830  11
 -15  11   0 600.241 411.034  10
  11  15   0 1044.82 594.405   8
  11  15   0 147.937 517.357  25
  11  15   0 1330.75 640.488  15
 -11  15   0 1303.45 493.819  17
 -15  11  -1 2360.00 660.873  11
  11  15   1 1834.19 632.616   8
  11  15   1 1826.07 633.952  15
 -11  15  -1 1680.35 574.684  17
  15  11   2 310.630 435.971   8
  11  15   2-122.874 422.681   8
 -15  11  -2 252.683 394.379  11
  11  15   2 482.653 430.345  15
 -11  15  -2 328.954 351.228  17
 -15  11  -3 3397.91 708.630  11
 -11  15  -3 3466.60 703.145  17
 -15  11  -4 1928.06 496.696  11
 -11  15  -4 1420.64 420.132  17
 -12  15   4 347.111 317.122  10
 -15  12   4 180.164 263.225  19
 -12  15   4 756.735 367.792  19
 -12  15   3 7870.24 975.537  10
 -15  12   3 6594.29 910.599  10
  12  15  -3 4419.74 734.030  21
  15  12  -3 4555.45 733.479  21
 -15  12   3 5205.33 776.739  19
 -12  15   3 6613.12 890.108  19
 -15  12   3 6501.43 847.262  16
  15  12  -2 9563.41 1120.65   8
 -12  15   2 11262.5 1181.45  10
 -15  12   2 13889.7 1371.23  10
 -15  12   2 12857.6 1283.32  11
  12  15  -2 8626.75 1062.20   8
  12  15  -2 8205.60 1064.42  21
  15  12  -2 9145.37 1097.49  21
  12  15  -2 7655.62 987.569  15
 -12  15   2 9768.67 1090.08  19
  15  12  -1 8073.50 1160.08   8
 -12  15   1 8251.72 1039.27  10
 -15  12   1 8993.55 1174.81  10
  12  15  -1 7124.60 1050.07   8
 -15  12   1 9713.24 1153.31  11
  12  15  -1 10252.5 1167.47  25
  15  12  -1 9099.90 1179.37  25
  12  15  -1 5909.18 1015.15  15
 -12  15   1 12037.5 1319.71  17
  12  15   0 824.984 541.027   8
  15  12   0 1241.29 669.901   8
 -12  15   0 639.422 355.051  10
 -15  12   0 434.948 374.291  11
 -15  12   0 797.186 471.860  10
  12  15   0 453.965 500.360  25
  15  12   0 707.517 566.533  25
  12  15   0 947.142 586.210  15
 -12  15   0 1266.77 499.431  17
  15  12   1 7240.50 1103.95   8
 -15  12  -1 9396.58 1138.23  11
  12  15   1 6933.90 1045.82   8
  12  15   1 6271.80 1013.04  15
 -12  15  -1 8384.97 1066.78  17
  15  12   2 9266.01 1127.09   8
  12  15   2 10051.6 1097.68   8
 -15  12  -2 12983.4 1279.59  11
  12  15   2 9188.16 1079.02  15
 -12  15  -2 10630.6 1182.33  17
 -15  12  -2 10716.9 1064.92  17
 -12  15  -3 6347.56 785.394  11
 -15  12  -3 6507.16 884.738  11
 -12  15  -3 5374.55 799.737  17
 -15  12  -3 4950.10 702.566  17
 -15 -12   4 884.969 366.303   9
 -12  15  -4 301.125 227.354  11
 -15  12  -4 225.569 251.254  11
 -12  15  -4 388.319 250.783  17
 -15  12  -4 247.979 222.474  17
 -13  15   4 9782.94 861.203  10
 -15  13   4 10133.7 877.334  10
 -15  13   4 8017.91 766.501  19
 -13  15   4 8927.59 811.016  19
 -13  15   3 4891.38 774.558  10
 -15  13   3 3677.92 659.305  10
  13  15  -3 2118.34 511.837  21
  15  13  -3 2092.77 512.199  21
 -13  15   3 3413.46 623.636  19
 -15  13   3 3167.66 589.933  19
  15  13  -2 1278.06 478.711   8
  13  15  -2 1081.28 460.223   8
 -15  13   2 3060.04 640.130  11
 -13  15   2 1502.67 489.161  10
 -15  13   2 1533.72 477.482  10
  13  15  -2 1744.68 576.315  21
  15  13  -2 1473.70 527.071  21
  13  15  -2 853.136 406.067  15
 -15  13   1 3512.62 735.270  11
  15  13  -1 2114.27 651.050   8
 -13  15   1 2913.75 678.819  10
 -15  13   1 2921.06 715.663  10
  13  15  -1 2013.21 622.529   8
  13  15  -1 3083.08 749.333  25
  15  13  -1 2101.76 715.227  25
  13  15  -1 1832.88 597.453  15
  15  13  -1 2506.14 692.919  15
  15  13   0 2604.57 777.901   8
 -13  15   0 2298.13 596.905  10
 -15  13   0 1941.22 522.560  11
 -15  13   0 2137.81 607.772  10
  13  15   0 2339.63 673.151   8
  13  15   0 2029.05 578.800  25
  15  13   0 1456.86 604.810  25
  13  15   0 2174.66 704.682  15
 -13  15   0 2473.46 608.299  17
  15  13   1 2134.04 680.854   8
 -15  13  -1 2490.88 593.931  11
 -15  13  -1 2802.41 646.063  10
  13  15   1 1715.79 607.079   8
  13  15   1 3032.87 749.827  15
 -13  15  -1 3078.89 672.131  17
  15  13   2 1437.60 514.121   8
  13  15   2 636.586 381.026   8
 -13  15  -2 2084.27 528.458  11
 -15  13  -2 2380.58 587.255  11
 -15  13  -2 2092.61 532.932  10
  13  15   2 1258.37 499.763  15
 -13  15  -2 1565.49 488.138  17
 -15  13  -2 1614.30 461.054  17
 -15 -13   3 4930.74 672.441   9
 -13  15  -3 3581.30 587.377  11
 -15  13  -3 3606.56 630.313  11
 -13  15  -3 3298.66 589.828  17
 -15  13  -3 2977.60 532.718  17
 -15  13  -4 8109.97 764.925  11
 -13  15  -4 7005.91 710.406  17
 -15  13  -4 5544.95 593.578  17
 -14  15   3 2454.70 538.401  10
 -15  14   3 1946.16 473.657  10
  14  15  -3 867.412 346.870  21
  15  14  -3 1002.16 363.211  21
 -14  15   3 1491.90 416.138  19
 -15  14   3 1245.85 366.107  19
 -14  15   2 7824.72 913.280  10
 -15  14   2 7926.05 924.485  10
  14  15  -2 5141.08 752.534   8
  15  14  -2 5083.07 753.611   8
  14  15  -2 5428.26 810.986  21
  15  14  -2 5329.08 804.974  21
  14  15  -2 4867.74 697.049  15
  15  14  -1 3646.93 749.386   8
 -14  15   1 4366.16 729.116  10
 -15  14   1 5255.31 839.016  10
 -15  14   1 5129.24 791.982  11
  14  15  -1 3103.25 694.382   8
  14  15  -1 6464.21 964.669  25
  15  14  -1 6066.68 945.859  25
  14  15  -1 3891.69 765.931  21
  14  15  -1 2869.89 674.324  15
  15  14  -1 3213.99 726.049  15
  15  14   0 233.531 438.719   8
 -14  15   0 32.9827 299.561  10
 -15  14   0 361.760 368.367  10
 -15  14   0 195.301 308.339  11
  14  15   0 167.077 437.702   8
  14  15   0-310.247 503.443  25
  15  14   0 79.9466 493.050  25
  15  14   0 869.465 506.022  15
  14  15   0 417.839 479.227  15
 -14  15   0 212.092 285.949  17
  15  14   1 3299.60 727.318   8
 -15  14  -1 4286.27 702.159  10
 -14  15  -1 3429.77 603.602  11
 -15  14  -1 4238.01 692.674  11
  14  15   1 3224.49 717.450   8
  14  15   1 3098.38 744.173  15
 -15  14  -1 4073.08 665.812  17
 -14  15  -1 4527.10 716.166  17
  14  15   2 6149.72 786.476   8
 -14  15  -2 7983.26 860.099  11
 -15  14  -2 9008.46 962.790  11
  15  14   2 6484.56 815.217   8
  14  15   2 5535.33 788.173  15
  15  14   2 6322.85 852.380  15
 -15  14  -2 7531.09 840.453  17
 -14  15  -2 8289.69 913.077  17
 -15  14  -3 2011.58 450.899  11
 -14  15  -3 1697.60 402.060  11
 -14  15  -3 1455.69 388.048  17
 -15  14  -3 1186.01 341.281  17
 -15  15   3 8042.36 799.983  10
 -15  15   3 5209.33 573.083  19
 -15  15   2 3001.63 555.096  10
  15  15  -2 2622.45 561.014  21
 -15  15   1 4050.86 667.510  10
  15  15  -1 4225.84 735.842   8
  15  15  -1 3649.35 695.708  21
  15  15  -1 3735.13 674.890  15
 -15  15   0 5181.60 736.571  10
  15  15   0 4623.82 786.619   8
  15  15   0 4884.75 802.038  25
  15  15   0 3569.09 734.577  15
 -15  15  -1 5080.28 682.351  11
  15  15   1 4254.88 736.398   8
  15  15   1 4225.90 715.663  25
  15  15   1 3595.29 700.827  15
 -15  15  -1 5142.29 675.927  17
 -15  15  -2 2505.63 465.438  11
  15  15   2 2109.66 488.696  15
 -15  15  -2 3186.08 535.374  17
 -15  15  -3 5592.66 595.093  11
 -15  15  -3 5295.06 580.955  17
 -16   0   0 450.582 410.262  12
   0  16   0 484.359 428.456   6
   0  16   0 358.534 472.004  23
 -16   0   0 687.087 528.754  26
   0  16   0 527.533 468.027  19
   0  16   0 338.100 275.498  17
 -16   0  -1 1090.66 609.470  12
 -16   0   1 1237.90 644.586  12
  16   0  -1 224.576 499.202   3
   0  16   1 554.217 433.388   6
   0  16   1 580.568 611.798  23
 -16   0   1-312.190 471.232  26
 -16   0  -1 650.241 538.710  26
   0  16   1 534.071 493.557  19
 -16   0   2-68.8827 512.034  12
 -16   0  -2 10.2643 385.096  12
 -16   0   2 344.201 380.026  11
  16   0  -2 842.673 594.930   3
   0  16   2 367.868 411.986   6
   0  16   2 345.458 505.650  23
 -16   0  -2 603.016 535.701  26
   0  16   2-292.321 539.177  19
 -16   0  -3 2833.39 722.426  12
 -16   0   3 2697.41 714.976   9
   0  16   3 3035.19 814.842  23
 -16   0  -3 2703.45 725.837  26
 -16   0   3 2966.95 841.984  12
   0  16   3 1871.48 644.700  19
 -16   0   4 2328.39 764.044   9
 -16   0  -4 787.318 463.045  12
   0  16   4 673.014 544.161  23
 -16   0  -4 1054.77 534.182  26
 -16   0   4 737.343 439.053  16
   0  16   4 941.601 612.498  19
 -16   0   4 1565.26 672.655  12
 -16   0  -5 2813.00 573.143  12
 -16   0   5 3186.16 646.663   9
   0  16   5 2912.11 632.546  23
   0  16   5 3463.44 628.964  19
 -16   0  -5 2681.82 582.459  26
 -16   1   5 9428.74 1000.49   9
  -1  16   5 8473.70 965.324  10
  -1  16   5 7938.47 909.276  23
 -16  -1  -5 6832.51 815.732  26
  -1  16   5 8070.21 886.822  19
 -16  -1  -5 8096.12 908.951  12
  -1  16   4 34147.5 1996.40  10
 -16   1   4 43749.4 2356.92   9
  -1  16   4 37344.9 2182.50  23
 -16  -1  -4 32101.0 1994.94  26
  -1  16   4 35523.8 2150.18  19
 -16   1   4 32278.5 1982.67  16
 -16   1   4 47510.6 2541.70  12
 -16  -1  -4 36197.7 2144.89  12
 -16   1   3 15911.9 1477.50   9
  -1  16   3 14407.6 1504.36  23
  -1  16   3 12290.4 1386.54  19
 -16  -1  -3 12093.9 1337.52  26
 -16   1   3 17739.7 1649.09  12
 -16  -1  -3 13170.0 1388.00  12
 -16  -1  -2 2204.82 659.093  12
 -16   1   2 2034.55 612.113  11
 -16   1   2 2822.83 713.660  12
  16   1  -2 3417.93 864.846   3
  -1  16   2 2735.91 702.502   6
  -1  16   2 3014.34 808.493  23
 -16   1   2 1187.34 500.344  26
 -16  -1  -2 2583.40 734.197  26
  -1  16   2 1799.08 607.496  19
  -1  16   2 1944.89 575.504  14
 -16   1   1 13086.0 1340.04  11
  16   1  -1 18586.0 1568.89   3
  -1  16   1 17249.4 1583.67   6
 -16   1   1 10841.9 1273.59  26
  -1  16   1 13302.7 1388.94  19
 -16  -1  -1 13800.6 1437.05  26
  -1  16   1 17838.1 1641.03  23
 -16  -1  -1 16762.6 1582.00  12
 -16   1   1 17696.9 1603.80  12
 -16   1   0 2683.40 690.938  12
 -16  -1   0 2184.44 660.080  12
 -16   1   0 1308.00 434.022  11
   1  16   0 2192.80 603.299   6
  -1  16   0 2232.74 635.461   6
  -1  16   0 1968.28 661.949  23
   1  16   0 2822.10 742.915  23
 -16  -1   0 1983.79 612.742  26
 -16   1   0 1714.20 622.447  26
  -1  16   0 1989.17 613.497  19
   1  16   0 2577.28 723.524  19
  -1  16   0 2098.94 586.289  17
  16  -1  -1 19062.7 1627.30   3
   1  16   1 16755.8 1524.58   6
 -16  -1   1 11892.5 1340.01  26
   1  16   1 15338.2 1511.03  19
 -16   1  -1 13296.4 1452.89  26
   1  16   1 17664.8 1659.07  23
 -16   1  -1 17133.1 1569.30  12
  -1  16  -1 12933.0 1297.15  17
 -16  -1   1 18229.0 1628.66  12
 -16  -1   2 2380.77 711.649  12
 -16   1  -2 2372.37 702.721  12
  16  -1  -2 3225.11 832.384   3
   1  16   2 2671.89 685.350   6
   1  16   2 2969.53 819.816  23
 -16   1  -2 2318.95 693.635  26
   1  16   2 1738.78 614.845  19
  -1  16  -2 1641.28 528.255  14
 -16  -1   3 16099.8 1530.66   9
   1  16   3 14907.6 1536.09  23
   1  16   3 12432.8 1400.91  19
 -16   1  -3 12959.1 1406.48  26
 -16  -1   3 17849.8 1682.83  12
 -16   1  -3 14867.5 1424.88  12
 -16  -1   4 44214.9 2423.02   9
   1  16   4 36238.9 2210.87  23
 -16   1  -4 31468.7 2037.31  26
   1  16   4 34488.3 2096.18  19
 -16  -1   4 49490.5 2615.29  12
 -16   1  -4 34595.9 2008.64  12
 -16  -1   5 9553.38 1026.61   9
   1  16   5 7346.59 913.196  23
 -16   1  -5 6954.11 867.325  26
 -16   1  -5 7367.06 821.235  12
 -16   2   5 4334.02 710.197   9
  -2  16   5 3154.89 643.251  10
  -2  16   5 3093.54 583.415  23
 -16  -2  -5 3126.52 561.910  26
  -2  16   5 3319.01 636.616  19
 -16  -2  -5 3994.76 683.665  12
 -16   2   4 2023.92 686.366   9
 -16  -2  -4 735.173 494.151  12
  -2  16   4 1472.42 587.343  10
  -2  16   4 836.480 530.095  23
 -16  -2  -4 1011.02 485.445  26
  -2  16   4 841.779 557.614  19
 -16   2   4 1076.71 530.350  16
 -16   2   4 1920.40 727.544  12
 -16   2   3 8116.82 1078.80   9
  -2  16   3 8444.30 1142.23  23
 -16  -2  -3 7798.71 1081.55  26
  -2  16   3 7233.88 1097.52  19
 -16   2   3 10124.3 1278.09  12
 -16  -2  -3 7607.29 1102.91  12
 -16   2   2 6945.81 1054.03  11
  16   2  -2 7318.00 1102.09   3
  -2  16   2 7436.68 1093.62  23
 -16   2   2 4317.89 862.452  26
 -16  -2  -2 6562.23 1013.71  26
 -16  -2  -2 6794.37 1061.09  12
  -2  16   2 3926.72 767.881  14
 -16   2   2 7025.18 1068.97  12
  -2  16   2 4721.27 882.522  19
 -16   2   1 2491.13 757.197  12
 -16  -2  -1 2043.97 720.104  12
 -16   2   1 1535.80 541.391  11
  -2  16   1 2638.79 692.555   6
  -2  16   1 2452.51 770.494  23
 -16   2   1 1277.25 542.325  26
 -16  -2  -1 1997.48 663.663  26
  -2  16   1 1657.54 558.630  19
  -2  16   1 3352.10 907.793  17
  -2  16   1 1323.09 522.560  14
 -16  -2   0-197.364 493.643  12
 -16   2   0-3.72753 414.998  12
 -16   2   0-466.142 510.587  11
  -2  16   0 484.067 434.760   6
   2  16   0 263.143 423.250  23
 -16  -2   0-4.67888 396.609  26
 -16   2   0 147.151 406.678  26
  -2  16   0 500.018 404.870  19
   2  16   0 969.908 631.461  19
  -2  16   0 346.266 372.751  17
 -16  -2   1 2274.57 754.951  12
 -16   2  -1 2765.59 714.406  12
 -16   2  -1 1491.04 531.600  11
  16  -2  -1 2630.40 736.575   3
   2  16   1 2341.18 661.000   6
   2  16   1 2536.27 757.838  23
 -16  -2   1 1325.97 548.940  26
 -16   2  -1 1848.28 664.242  26
   2  16   1 1949.68 695.517  19
  -2  16  -1 1967.63 592.267  14
  -2  16  -1 1773.15 559.861  17
 -16   2  -2 5356.08 866.489  11
   2  16   2 6583.71 1121.49  23
 -16   2  -2 5695.05 1000.26  26
   2  16   2 5526.62 1010.01  19
 -16   2  -2 6747.30 1011.21  12
  -2  16  -2 4204.64 763.260  14
 -16  -2   2 7858.83 1154.59  12
  -2  16  -2 5115.74 840.449  17
 -16  -2   3 9290.34 1225.79   9
 -16   2  -3 5733.58 889.023  11
   2  16   3 8557.72 1211.35  23
 -16   2  -3 7650.04 1106.38  26
   2  16   3 7344.87 1122.67  19
 -16   2  -3 7685.79 1019.12  12
 -16  -2   3 10326.3 1326.78  12
 -16  -2   4 1873.56 730.976   9
   2  16   4 1114.16 681.981  23
 -16   2  -4 1173.14 548.565  26
 -16  -2   4 1829.41 746.210  12
   2  16   4 1165.17 584.594  19
 -16  -2   5 3250.81 644.787   9
   2  16   5 3881.73 721.448  23
 -16   2  -5 3296.79 640.306  26
 -16  -3  -5 2707.74 595.697  12
 -16   3   5 2926.59 607.127   9
  -3  16   5 3097.25 644.307  10
  -3  16   5 2272.72 529.172  19
  -3  16   4 27472.6 1809.88  10
 -16   3   4 31480.6 1889.95   9
  -3  16   4 27251.2 1786.27  23
 -16  -3  -4 23785.8 1630.83  26
  -3  16   4 27008.8 1906.15  19
 -16   3   4 25630.4 1822.58  16
 -16  -3  -4 29496.1 1941.54  12
  -3  16   3 15169.0 1489.17  23
 -16  -3  -3 13781.1 1363.09  26
  -3  16   3 13105.2 1441.85  19
 -16   3   3 14921.9 1498.26  16
 -16   3   3 19394.0 1679.60  12
 -16  -3  -3 16487.4 1566.45  12
 -16  -3  -2 867.314 566.186  12
 -16   3   2 1315.32 623.479  11
  -3  16   2 1649.60 632.540  23
 -16   3   2 561.443 444.901  26
 -16  -3  -2 1361.73 556.665  26
 -16   3   2 1206.42 582.511  12
  -3  16   2 694.091 443.574  19
  -3  16   2 516.136 377.204  14
 -16   3   1 8237.28 1116.67  11
  -3  16   1 10142.8 1226.92   6
 -16   3   1 6391.34 978.997  26
 -16  -3  -1 8063.76 1087.51  26
  -3  16   1 7979.69 1051.73  19
  -3  16   1 10324.2 1262.67  23
 -16  -3  -1 9774.75 1240.05  12
  -3  16   1 5833.15 940.105  14
  -3  16   1 9391.82 1230.21  17
 -16   3   1 10630.3 1239.92  12
 -16   3   0 1019.13 467.294  12
 -16  -3   0 723.705 469.604  12
 -16   3   0 534.031 378.859  11
  -3  16   0 1720.00 608.139   6
   3  16   0 1184.60 556.473  23
 -16  -3   0 640.534 396.651  26
 -16   3   0 1071.04 553.500  26
   3  16   0 2569.56 832.257  19
   3  16   0 866.475 449.929  15
  -3  16   0 805.277 420.178  14
  -3  16   0 1318.29 521.719  17
 -16   3  -1 7527.00 1046.75  11
  16  -3  -1 10777.9 1297.54   3
   3  16   1 8434.91 1072.99   6
   3  16   1 10466.5 1261.84  23
   3  16   1 8561.95 1209.16  19
 -16  -3   1 6649.02 1008.30  26
 -16   3  -1 7876.87 1143.66  26
   3  16   1 5828.93 914.329  15
  -3  16  -1 6277.99 979.786  14
  -3  16  -1 7507.79 1037.51  17
 -16  -3   1 10935.7 1316.84  12
 -16  -3   2 968.601 580.807  12
 -16   3  -2 1084.57 477.795  11
   3  16   2 1798.08 718.486  23
 -16   3  -2 1358.52 644.853  26
   3  16   2 1566.84 672.884  19
  -3  16  -2 617.925 392.295  14
  -3  16  -2 767.796 397.716  17
 -16   3  -3 12207.0 1283.05  11
   3  16   3 16717.2 1641.87  23
   3  16   3 14545.3 1534.48  19
 -16   3  -3 14327.5 1473.04  26
 -16  -3   3 20438.6 1787.13  12
  -3  16  -3 9745.05 1154.40  17
 -16  -3   4 36189.2 2197.98   9
 -16   3  -4 21444.8 1598.72  11
   3  16   4 28209.6 1974.54  23
   3  16   4 28453.0 1850.70  19
 -16   3  -4 25768.4 1842.28  26
 -16  -3   4 37906.0 2275.43  12
 -16  -3   5 2864.80 683.390   9
 -16   3  -5 1438.96 393.047  11
   3  16   5 2618.42 614.460  23
 -16   3  -5 2398.81 548.648  26
  -4  16   5 6877.13 843.865  10
 -16   4   5 8084.48 848.127   9
  -4  16   5 6303.37 793.507  19
 -16  -4  -5 7118.34 866.360  12
 -16  -4  -4 1356.71 583.529  12
  -4  16   4 1965.09 621.340  10
 -16   4   4 1364.00 571.791  16
  -4  16   4 1115.31 578.439  19
  -4  16   3 12377.0 1284.37  10
  -4  16   3 14729.9 1367.21  23
 -16   4   3 13756.0 1432.59  16
  -4  16   3 13622.8 1452.81  19
 -16   4   3 17144.6 1566.92  12
 -16  -4  -3 15393.5 1533.17  12
 -16   4   2 12253.1 1283.93  10
 -16   4   2 14336.1 1510.70  11
 -16   4   2 10410.8 1259.94  26
 -16  -4  -2 12992.5 1315.97  26
   4  16  -2 7762.90 1008.12  21
  -4  16   2 16168.5 1497.34  23
 -16  -4  -2 14618.1 1521.03  12
  -4  16   2 8549.49 1113.88  14
 -16   4   2 16779.0 1489.76  12
  -4  16   2 12961.9 1355.68  19
 -16  -4  -1 1135.58 631.635  12
 -16   4   1 801.650 452.059  11
   4  16  -1 387.883 381.518   5
  -4  16   1 855.837 485.536   6
  -4  16   1 795.941 508.026  23
 -16   4   1 107.333 423.934  26
 -16  -4  -1 687.816 462.829  26
  16   4  -1 537.164 398.418  25
   4  16  -1 11.5796 409.301  15
  -4  16   1 677.174 375.326  19
  -4  16   1 145.425 289.492  14
  -4  16   1 1146.53 623.840  17
 -16   4   0 3622.10 768.836  11
  -4  16   0 4615.30 843.648   6
 -16   4   0 3845.17 816.369  26
 -16  -4   0 3020.23 682.721  26
   4  16   0 4850.64 890.329  23
 -16  -4   0 4919.62 894.312  12
   4  16   0 2600.93 702.994  15
  -4  16   0 3507.58 776.141  17
  -4  16   0 2592.19 643.027  14
 -16  -4   1 914.904 581.028  12
 -16   4  -1 740.697 462.136  11
  16  -4  -1 249.000 626.224   3
   4  16   1 404.568 373.863   6
   4  16   1 695.706 550.836  23
 -16  -4   1 175.648 317.797  26
 -16   4  -1 667.599 451.764  26
   4  16   1 304.339 338.512  15
   4  16   1 1761.84 780.865  19
  -4  16  -1 445.907 360.573  14
  -4  16  -1 507.082 362.480  17
 -16   4  -2 11466.4 1274.85  11
   4  16   2 16151.9 1608.69  23
   4  16   2 14577.0 1543.78  19
 -16   4  -2 12536.8 1417.20  26
  -4  16  -2 10001.7 1182.64  14
 -16  -4   2 16517.0 1625.32  12
  -4  16  -2 10933.2 1249.64  17
 -16   4  -3 11531.9 1286.40  11
   4  16   3 16079.0 1623.20  23
   4  16   3 14334.1 1491.76  19
 -16   4  -3 13594.7 1424.34  26
 -16  -4   3 18860.3 1706.39  12
  -4  16  -3 8410.81 1105.06  17
 -16  -4   4 1686.13 689.640   9
 -16   4  -4 969.574 446.608  11
   4  16   4 2086.19 723.564  23
 -16   4  -4 2111.22 664.474  26
   4  16   4 3705.75 782.709  19
 -16  -4   4 2801.38 766.271  12
  -4  16  -4 1033.12 399.925  17
 -16   4  -5 4562.89 661.292  11
   4  16   5 6441.57 865.255  23
 -16   4  -5 6353.70 825.194  26
 -16  -5  -5 750.451 388.347  12
  -5  16   5 754.533 413.966  10
  -5  16   5 284.787 318.954  19
  -5  16   4 15797.0 1393.49  10
 -16   5   4 14985.0 1412.03  16
  -5  16   4 14160.3 1391.91  19
 -16  -5  -4 16445.8 1461.28  12
  -5  16   3 6437.58 973.829  10
 -16   5   3 7926.43 1011.81  10
 -16   5   3 8003.49 1130.14  11
 -16   5   3 6871.69 1057.34  16
  -5  16   3 7209.49 1114.72  19
 -16   5   3 9870.82 1158.13  12
 -16  -5  -3 8632.47 1176.08  12
 -16  -5  -2 3562.22 835.617  12
 -16   5   2 3604.12 878.940  11
 -16   5   2 2542.10 682.196  10
   5  16  -2 1266.08 483.147  21
  -5  16   2 2959.44 793.373  19
  -5  16   2 1459.31 520.611  14
 -16  -5  -1 1260.92 635.572  12
 -16   5   1 876.232 478.927  11
   5  16  -1 302.192 354.878   5
  -5  16   1 1139.40 519.474   6
  -5  16   1 1059.15 510.828  23
 -16   5   1 596.912 407.868  26
  16   5  -1 696.111 466.456  25
  -5  16   1 708.204 396.619  19
   5  16  -1 188.424 371.849  15
  -5  16   1 564.554 369.330  14
  -5  16   1 1134.91 576.256  17
 -16  -5   0 545.461 461.318  12
 -16   5   0 544.419 369.502  11
   5  16   0 252.539 387.495   5
  -5  16   0 1136.39 501.216   6
   5  16   0 1099.74 544.128  23
 -16  -5   0 301.957 305.675  26
 -16   5   0 996.569 523.508  26
   5  16   0 500.384 414.962  15
  -5  16   0 526.286 387.693  14
  -5  16   0 949.093 504.160  17
 -16  -5   1 1417.54 701.582  12
 -16   5  -1 1092.91 512.759  11
   5  16   1 859.413 585.367  23
 -16  -5   1 348.696 293.634  26
 -16   5  -1 1433.57 613.486  26
   5  16   1 353.750 360.749  15
  -5  16  -1 460.293 358.873  14
  -5  16  -1 924.738 476.487  17
 -16  -5   2 3833.24 864.077  12
 -16   5  -2 2702.92 701.166  11
   5  16   2 3558.97 881.506  23
 -16   5  -2 2909.33 766.580  26
   5  16   2 4247.52 994.783  19
  -5  16  -2 1921.51 563.448  14
  -5  16  -2 1972.20 592.632  17
 -16   5  -3 6133.74 954.565  11
   5  16   3 7481.14 1161.37  23
 -16   5  -3 7187.22 1085.56  26
   5  16   3 7746.40 1178.31  19
 -16  -5   3 10501.5 1284.80  12
  -5  16  -3 3945.36 780.823  17
 -16  -5   4 21229.9 1654.72   9
 -16   5  -4 12899.6 1272.75  11
   5  16   4 15482.3 1453.98  23
 -16   5  -4 13613.5 1333.88  26
 -16  -5   4 21489.0 1671.13  12
  -5  16  -4 9307.69 1049.84  17
 -16  -5   5 1385.90 503.819   9
 -16   5  -5 638.257 289.550  11
   5  16   5 968.747 435.139  23
 -16   5  -5 560.679 370.507  26
  -5  16  -5 227.945 211.129  17
  -6  16   5 7796.08 846.065  10
  -6  16   5 6760.05 789.217  19
 -16  -6  -5 7369.35 841.110  12
  -6  16   4 4064.81 775.648  10
 -16   6   4 4036.16 812.062  16
  -6  16   4 4718.55 871.434  19
 -16  -6  -4 4713.44 824.063  12
  -6  16   3 27627.3 1868.37  10
 -16   6   3 25025.7 1769.70  10
 -16   6   3 28294.4 2013.04  11
 -16   6   3 24873.9 1902.72  16
  -6  16   3 26110.1 1935.80  19
 -16  -6  -3 30585.4 2094.86  12
 -16   6   2 20252.8 1767.51  11
 -16   6   2 17168.7 1591.51  10
   6  16  -2 11647.8 1267.80  21
  16   6  -2 24814.5 1874.06  25
   6  16  -2 12922.1 1397.20  15
  -6  16   2 17419.0 1618.20  19
 -16  -6  -2 21565.9 1808.19  12
  -6  16   2 12536.7 1328.11  14
 -16  -6  -1 1186.23 602.502  12
 -16   6   1 537.763 448.628  11
 -16   6   1 510.699 382.443  26
  16   6  -1 187.116 451.370  25
   6  16  -1 372.051 336.782  21
   6  16  -1 5.34941 395.452  15
  -6  16   1 176.476 320.805  14
  -6  16   1 135.029 362.875  19
  -6  16   1 1158.38 619.114  17
 -16  -6   0 318.175 446.597  12
 -16   6   0 332.760 389.539  11
   6  16   0 0.78439 384.837   5
  -6  16   0 601.991 450.793   6
   6  16   0 304.598 387.177  23
 -16   6   0 427.043 420.315  26
   6  16   0 360.924 397.713  15
  -6  16   0 122.944 306.409  14
  -6  16   0 683.462 502.865  17
 -16  -6   1 1003.14 581.757  12
 -16   6  -1 582.039 439.403  11
   6  16   1 864.511 504.152  23
 -16   6  -1 1402.55 605.042  26
   6  16   1 701.134 436.759  15
  -6  16  -1 436.024 338.366  14
  -6  16  -1 833.181 470.760  17
 -16   6  -2 15877.2 1547.54  11
   6  16   2 22077.7 1807.80  23
 -16   6  -2 17728.4 1621.73  26
  -6  16  -2 12832.8 1333.67  14
 -16  -6   2 24255.0 1878.47  12
  -6  16  -2 15553.8 1509.72  17
 -16   6  -3 22554.3 1777.62  11
 -16   6  -3 24706.1 1849.50  26
  -6  16  -3 19278.7 1633.45  17
 -16  -6   4 4799.56 872.293   9
 -16   6  -4 2931.28 643.716  11
   6  16   4 4375.09 815.047  23
 -16   6  -4 3980.85 768.212  26
 -16  -6   4 5322.39 892.643  12
  -6  16  -4 2593.26 595.464  17
 -16   6  -5 5492.40 711.734  11
 -16  -6   5 9523.56 932.328   9
   6  16   5 7494.29 867.740  23
 -16   6  -5 6408.44 773.930  26
  -6  16  -5 3611.63 529.345  17
 -16  -7  -5 184.623 299.870  12
  -7  16   5 449.394 318.394  10
  -7  16   5-122.584 287.606  19
 -16   7   4 3341.82 619.060  10
 -16  -7  -4 3183.80 680.109  12
  -7  16   4 3436.83 688.450  10
 -16   7   4 3580.77 749.144  16
  -7  16   4 3142.27 734.313  19
  -7  16   3 14483.6 1387.02  10
 -16   7   3 12798.4 1299.33  10
 -16   7   3 14011.0 1443.60  11
 -16   7   3 12920.8 1378.96  16
  -7  16   3 12476.9 1366.70  19
 -16  -7  -3 14710.5 1445.56  12
  -7  16   2 3387.57 720.744  10
 -16  -7  -2 3608.79 837.953  12
 -16   7   2 3765.95 869.475  11
 -16   7   2 2942.78 760.103  10
   7  16  -2 1820.01 609.866  21
  -7  16   2 3078.21 778.607  19
   7  16  -2 1949.69 631.849  15
 -16  -7  -1 3748.87 866.518  12
 -16   7   1 2897.09 753.900  11
 -16   7   1 3401.88 769.596  10
 -16   7   1 2545.40 634.146  26
  16   7  -1 3422.17 757.485  25
   7  16  -1 2205.13 622.607  21
   7  16  -1 2059.94 683.477  15
  -7  16   1 3622.76 710.164  19
  -7  16   1 2176.64 654.006  14
  -7  16   1 4144.97 866.849  17
 -16  -7   0-17.3233 526.298  12
 -16   7   0-218.715 434.266  11
 -16   7   0 186.991 352.710  26
   7  16   0-97.2771 394.173  15
  -7  16   0-198.508 397.327  14
  -7  16   0 276.455 337.851  17
 -16   7  -1 2609.82 711.150  11
   7  16   1 3602.49 786.686  23
 -16   7  -1 3330.55 740.783  26
   7  16   1 2709.65 711.799  15
  -7  16  -1 2204.12 642.042  14
  -7  16  -1 3458.86 753.651  17
 -16  -7   1 3898.60 871.877  12
 -16  -7   2 3790.81 813.473  12
 -16   7  -2 2932.58 749.586  11
   7  16   2 2914.62 782.903  23
 -16   7  -2 3537.14 819.470  26
   7  16   2 2334.06 655.995  15
  -7  16  -2 2305.38 647.371  17
 -16   7  -3 11763.9 1303.79  11
   7  16   3 14266.9 1436.25  23
 -16   7  -3 11824.7 1290.96  26
  -7  16  -3 9366.48 1168.86  17
 -16  -7   4 4011.22 773.104   9
 -16   7  -4 2521.87 602.544  11
   7  16   4 2397.26 638.209  23
 -16   7  -4 3102.59 667.249  26
 -16  -7   4 5027.53 821.505  12
  -7  16  -4 1930.06 526.881  17
 -16  -7   5 54.8667 315.269   9
 -16   7  -5 39.5862 213.427  11
   7  16   5 490.662 333.167  23
 -16   7  -5 400.333 290.510  26
  -7  16  -5 105.345 179.154  17
  -8  16   5 3332.50 540.987  10
  -8  16   5 3041.99 494.390  19
 -16  -8  -5 3556.24 531.348  12
 -16  -8  -4 2608.53 593.079  12
  -8  16   4 2625.92 613.749  10
 -16   8   4 2083.63 525.812  10
  -8  16   4 3447.57 725.440  19
 -16   8   4 3369.65 714.546  16
  -8  16   3 14273.8 1368.81  10
 -16   8   3 11834.8 1234.11  10
 -16   8   3 12215.1 1296.02  16
  -8  16   3 12910.9 1352.02  19
 -16  -8  -3 14534.1 1386.92  12
  -8  16   2 9710.12 1119.55  10
 -16   8   2 10132.2 1256.54  10
 -16   8   2 11043.3 1322.65  11
  16   8  -2 14666.4 1521.75  25
   8  16  -2 6179.92 935.011  21
   8  16  -2 6821.03 1017.76  15
  -8  16   2 9290.44 1161.04  19
 -16  -8  -2 11613.9 1316.90  12
 -16  -8  -1 2049.70 679.634  12
 -16   8   1 1345.84 558.666  11
 -16   8   1 1210.56 547.933  10
  16   8  -1 1183.47 573.856  25
   8  16  -1 1201.36 489.624  21
   8  16  -1 1196.05 564.741  15
  -8  16   1 2185.36 697.927  17
 -16  -8   0 1559.35 572.481  12
   8  16   0 688.216 515.739   8
 -16   8   0 290.402 396.593  11
 -16   8   0 1019.04 442.169  26
   8  16   0 866.407 526.823  15
  -8  16   0 1550.10 629.369  17
 -16  -8   1 2818.32 765.634  12
 -16   8  -1 1666.71 642.243  11
   8  16   1 1807.46 588.465  23
 -16   8  -1 1968.18 621.213  26
   8  16   1 1234.87 567.620  15
  -8  16  -1 1803.80 586.415  17
 -16   8  -2 9421.85 1193.25  11
   8  16   2 10251.8 1221.23  23
 -16   8  -2 9730.05 1184.55  26
   8  16   2 7445.91 994.398  15
  -8  16  -2 8894.98 1137.65  17
 -16   8  -3 12060.9 1288.47  11
   8  16   3 14272.9 1352.77  23
 -16   8  -3 12709.2 1282.52  26
  -8  16  -3 10286.7 1195.60  17
 -16  -8   4 3087.35 669.355   9
 -16   8  -4 2133.75 552.688  11
   8  16   4 2596.96 605.465  23
 -16   8  -4 2827.00 601.203  26
  -8  16  -4 1800.34 492.759  17
 -16   8  -5 2693.94 478.271  11
 -16  -8   5 3204.77 501.010   9
   8  16   5 2965.33 493.520  23
 -16   8  -5 3022.93 487.094  26
  -8  16  -5 2119.58 399.564  17
  -9  16   5 561.740 278.273  10
 -16   9   5 66.9765 210.580  19
  -9  16   5 24.7162 217.103  19
 -16  -9  -4 163.514 310.757  12
  -9  16   4 210.975 329.488  10
 -16   9   4 361.111 323.111  10
 -16   9   4 890.452 454.169  16
  -9  16   4 625.938 413.540  19
 -16  -9  -3 1782.28 582.247  12
  -9  16   3 2283.74 682.954  10
 -16   9   3 492.746 387.528  10
   9  16  -3 547.840 385.930  21
  16   9  -3 960.439 404.557  21
 -16   9   3 1226.17 495.143  16
  -9  16   3 1345.65 548.179  19
 -16  -9  -2 1538.80 605.377  12
  -9  16   2 771.982 422.539  10
 -16   9   2 1948.20 706.200  11
 -16   9   2 1307.89 566.935  10
  16   9  -2 2787.58 909.597  25
   9  16  -2 542.641 381.143  21
 -16   9   2 926.886 504.110  16
   9  16  -2 506.519 417.430  15
  -9  16   2 1206.92 586.642  19
   9  16  -1 4625.43 847.741   8
 -16   9   1 5511.09 958.401  11
 -16   9   1 5960.26 991.563  10
  16   9  -1 5814.92 977.470  25
   9  16  -1 3921.27 814.410  21
 -16  -9  -1 6442.23 977.167  12
   9  16  -1 4191.86 865.838  15
  -9  16   1 7412.01 1109.79  17
 -16  -9   0 576.160 458.885  12
   9  16   0 314.176 522.130   8
 -16   9   0 278.600 449.060  11
  16   9   0 218.863 510.376  25
   9  16   0 697.665 498.790  15
  -9  16   0 969.156 473.594  17
   9  16   1 3421.77 786.546   8
 -16   9  -1 5380.77 962.672  11
   9  16   1 4376.10 856.943  15
  -9  16  -1 5791.06 930.368  17
 -16   9  -2 904.306 492.652  11
   9  16   2 1396.69 554.450  23
 -16   9  -2 1556.12 576.021  26
   9  16   2 741.121 480.854  15
 -16  -9   2 1760.50 586.280  12
  -9  16  -2 700.260 409.365  17
 -16   9  -3 1113.37 490.388  11
   9  16   3 1215.79 524.292  23
 -16   9  -3 1639.43 522.782  26
 -16  -9   3 1766.37 531.762  12
  -9  16  -3 691.446 405.318  17
 -16  -9   4-149.513 411.254   9
 -16   9  -4 121.754 284.314  11
   9  16   4 278.220 332.183  23
 -16   9  -4 366.564 305.739  26
  -9  16  -4 118.991 242.710  17
 -16   9  -5 89.0350 200.055  11
 -16 -10  -4 1615.70 448.599  12
 -10  16   4 873.767 379.506  10
 -16  10   4 1939.33 484.379  10
 -10  16   4 1687.13 486.950  19
 -10  16   3 5244.66 848.480  10
 -16  10   3 4037.03 739.475  10
  10  16  -3 2315.01 582.363  21
  16  10  -3 2315.50 529.075  21
 -16  10   3 4136.25 739.030  16
 -10  16   3 3878.98 754.912  19
 -16 -10  -3 5052.42 786.709  12
 -10  16   2 6199.09 879.217  10
 -16  10   2 6798.55 1026.79  10
  16  10  -2 5880.96 942.301   8
 -16  10   2 7601.68 1075.48  11
  10  16  -2 3853.37 761.129  21
  16  10  -2 4984.73 872.194  21
 -16  10   2 5661.71 873.439  16
  10  16  -2 3633.67 766.666  15
 -16 -10  -2 7921.17 1051.92  12
 -10  16   2 5956.86 915.024  19
 -16  10   1 5911.33 988.347  10
  10  16  -1 4037.70 808.324   8
 -16  10   1 5470.96 976.010  11
  10  16  -1 6417.77 929.745  25
  16  10  -1 6252.76 1028.75  25
  10  16  -1 3436.85 761.614  21
 -16 -10  -1 6491.75 918.366  12
  10  16  -1 3453.22 824.547  15
 -10  16   1 8004.78 1161.64  17
 -16 -10   0 665.643 453.711  12
  10  16   0 124.581 460.751   8
 -16  10   0-351.636 555.524  11
  10  16   0-174.928 511.710  25
  16  10   0-341.832 589.948  25
  10  16   0 481.174 476.929  15
 -10  16   0 510.550 427.030  17
  10  16   1 4330.73 862.620   8
 -16  10  -1 6514.40 998.094  11
  10  16   1 3502.27 799.573  15
 -10  16  -1 5548.18 910.531  17
  16  10   2 6153.98 948.774   8
 -16  10  -2 7106.22 1036.02  11
  10  16   2 4613.97 815.624  15
 -10  16  -2 6434.17 969.620  17
 -16  10  -3 4734.26 804.607  11
 -16  10  -3 4551.58 717.795  26
 -10  16  -3 3401.31 697.874  17
 -16 -10   4 1622.60 458.540   9
 -16  10  -4 1324.62 424.899  11
  10  16   4 1292.03 377.941  23
 -16  10  -4 1164.41 371.422  26
 -10  16  -4 963.250 364.850  17
 -16  11   4 3169.23 569.385  10
 -11  16   4 2468.05 499.431  10
 -16 -11  -4 2414.02 451.817  12
 -11  16   4 2378.10 507.072  19
 -16  11   4 1997.74 462.478  19
 -16 -11  -3 1105.84 433.351  12
 -16  11   3 292.994 356.429  10
 -11  16   3 1147.82 510.482  10
  11  16  -3 343.629 320.404  21
  16  11  -3 366.685 276.408  21
 -16  11   3 713.992 389.066  16
 -11  16   3 825.934 452.494  19
 -16  11   3 641.602 381.171  19
  16  11  -2 1719.22 587.078   8
 -16 -11  -2 1751.62 526.846  12
 -11  16   2 1313.07 498.888  10
 -16  11   2 1777.58 620.119  10
 -16  11   2 2005.41 618.048  11
  11  16  -2 1173.69 506.234  21
  16  11  -2 1708.99 587.432  21
 -16  11   2 1191.19 467.368  16
  11  16  -2 916.088 445.619  15
 -11  16   2 2028.06 563.033  19
 -16  11   1 4205.40 822.900  10
  16  11  -1 4551.39 896.893   8
  11  16  -1 2806.87 702.927   8
 -16  11   1 4169.46 822.614  11
 -11  16   1 2333.67 505.811  10
  11  16  -1 4703.91 827.431  25
  11  16  -1 3018.11 721.998  21
  16  11  -1 4439.55 920.353  25
  11  16  -1 2605.77 715.028  15
  11  16   0-151.873 521.089   8
 -16  11   0-546.709 513.328  11
 -16  11   0-100.427 411.773  10
  11  16   0-491.060 561.940  25
  16  11   0-122.479 595.353  25
  11  16   0 282.411 436.947  15
 -11  16   0 428.902 419.563  17
  16  11   1 3742.13 867.301   8
  11  16   1 2712.45 716.493   8
 -16  11  -1 4222.84 841.439  11
  11  16   1 3448.68 760.055  15
 -11  16  -1 3970.64 793.258  17
  16  11   2 1769.92 581.020   8
 -16  11  -2 2390.43 638.215  11
  11  16   2 883.769 449.702  15
 -11  16  -2 1144.27 454.812  17
 -16  11  -3 919.909 437.190  11
 -11  16  -3 449.832 325.412  17
 -16  11  -4 2220.04 473.328  11
 -11  16  -4 1766.98 415.123  17
 -16  11  -4 1386.46 307.701  17
 -12  16   4 2559.01 459.213  10
 -16  12   4 3043.63 504.406  10
 -12  16   4 2173.05 423.866  19
 -16  12   4 1499.52 362.920  19
 -12  16   3 4396.96 725.314  10
 -16  12   3 3178.13 615.835  10
  16  12  -3 1582.55 421.176  21
 -12  16   3 3085.90 584.637  19
 -16  12   3 2249.71 514.774  19
 -16  12   3 3339.23 588.558  16
  16  12  -2 1837.68 550.659   8
 -12  16   2 2313.31 577.699  10
 -16  12   2 2327.17 583.196  10
 -16  12   2 2806.97 643.442  11
  12  16  -2 1462.00 507.450  21
  16  12  -2 1675.47 545.536  21
  12  16  -2 1240.18 458.110  15
  16  12  -1 1650.11 642.549   8
  12  16  -1 630.257 456.168   8
 -12  16   1 579.741 317.754  10
 -16  12   1 1973.99 626.096  11
 -16  12   1 1371.85 555.521  10
  12  16  -1 1867.13 617.387  25
  16  12  -1 1579.15 706.107  25
  12  16  -1 1031.42 521.184  21
  12  16  -1 990.360 527.043  15
  12  16   0 486.596 445.135   8
  16  12   0 1062.14 609.749   8
 -16  12   0 1040.66 446.817  11
 -16  12   0 1054.27 485.051  10
  12  16   0 684.937 467.759  25
  16  12   0 985.521 526.946  25
  12  16   0 616.711 516.406  15
 -12  16   0 1189.52 475.260  17
  12  16   1 1022.98 496.776   8
  16  12   1 1789.60 684.214   8
 -16  12  -1 1036.68 435.116  11
 -16  12  -1 1436.31 540.417  10
  12  16   1 1257.44 589.209  15
 -12  16  -1 1698.08 547.188  17
  16  12   2 1552.92 523.040   8
 -16  12  -2 3338.00 721.830  11
  12  16   2 1620.71 520.696  15
 -12  16  -2 2241.21 579.724  17
 -16 -12   3 4224.76 661.937   9
 -16  12  -3 3118.55 603.078  11
 -12  16  -3 2573.46 523.867  17
 -16  12  -4 2007.52 417.996  11
 -12  16  -4 1940.10 390.390  17
 -16  13   3 438.897 342.652  10
  16  13  -3 122.675 213.783  21
 -13  16   3 345.720 294.222  19
 -16  13   3 162.060 251.563  19
 -13  16   2 4774.51 714.647  10
 -16  13   2 4576.60 708.465  11
 -16  13   2 4082.16 676.320  10
  16  13  -2 2885.24 581.559   8
  13  16  -2 3082.83 631.578  21
  16  13  -2 3311.31 629.555  21
  13  16  -2 2174.64 528.787  15
  13  16  -1 2170.23 604.026   8
  16  13  -1 2415.53 640.268   8
 -16  13   1 3645.57 697.100  11
 -13  16   1 2027.73 464.894  10
 -16  13   1 3371.78 692.475  10
  13  16  -1 4878.21 844.883  25
  16  13  -1 3610.14 791.365  25
  13  16  -1 2272.20 608.318  21
  13  16  -1 2047.08 571.991  15
  16  13  -1 2566.45 647.434  15
  13  16   0 44.8309 420.872   8
  16  13   0 564.136 513.568   8
 -16  13   0-37.0406 323.584  11
 -16  13   0 160.124 351.104  10
  13  16   0-95.8480 438.084  25
  16  13   0 136.401 519.627  25
  13  16   0 575.976 463.856  15
 -13  16   0 603.475 368.003  17
 -16  13  -1 3333.63 662.309  10
  13  16   1 1992.80 564.688   8
  16  13   1 2558.58 638.400   8
 -16  13  -1 2574.02 581.611  11
  13  16   1 2507.59 571.346  25
  13  16   1 2454.08 624.458  15
 -13  16  -1 3460.29 663.482  17
 -16  13  -2 4097.93 632.200  10
 -16  13  -2 4986.26 751.184  11
  16  13   2 2624.48 576.091   8
  13  16   2 2988.90 624.197  15
 -13  16  -2 4393.12 708.877  17
 -16 -13   3 1.02901 297.974   9
 -16  13  -3 636.104 332.524  11
 -16  13  -3 156.364 186.403  17
 -13  16  -3 325.569 240.539  17
 -14  16   3 5901.29 692.007  10
 -16  14   3 5087.61 641.124  10
 -14  16   2 4377.75 653.370  10
 -16  14   2 3962.79 633.114  10
  16  14  -2 2327.05 490.758   8
  14  16  -2 2868.14 570.259  21
  16  14  -2 2912.90 562.464  21
  14  16  -2 2371.10 464.050  15
  16  14  -1 128.354 334.944   8
  14  16  -1-225.053 410.654   8
 -14  16   1-92.1418 357.602  10
 -16  14   1 778.712 425.464  10
 -16  14   1 731.151 371.079  11
  14  16  -1 1178.83 550.380  25
  16  14  -1 1544.02 618.925  25
  14  16  -1 554.566 382.636  21
  16  14  -1 694.751 424.355  21
  16  14  -1 458.867 332.046  15
  14  16  -1 225.351 331.056  15
  16  14   0 743.275 477.381   8
  14  16   0 186.833 380.626   8
 -14  16   0 1126.25 375.010  10
 -16  14   0 1277.88 429.261  10
 -16  14   0 1408.06 480.221  11
  14  16   0 1006.46 461.716  25
  16  14   0 844.835 454.080  25
  14  16   0 963.071 474.862  15
  16  14   0 1024.10 479.944  15
 -14  16   0 2872.37 627.591  17
  16  14   1 465.095 384.962   8
  14  16   1-0.09563 371.678   8
 -16  14  -1 605.759 349.193  10
 -16  14  -1 343.920 258.718  11
  14  16   1 32.8588 383.179  25
  16  14   1 57.5897 438.473  25
  14  16   1 560.023 409.834  15
  16  14   1 1177.10 483.767  15
 -14  16  -1 630.078 353.686  17
 -16  14  -2 3680.59 573.808  11
  16  14   2 2420.04 506.904   8
  14  16   2 2649.32 548.208  15
  16  14   2 2902.80 606.029  15
 -14  16  -2 4067.18 619.486  17
 -16  14  -3 4114.50 533.227  11
 -14  16  -3 3705.47 515.039  17
 -15  16   2 5989.69 693.217  10
 -16  15   2 6649.54 725.362  10
  15  16  -2 3258.33 531.407  21
  16  15  -2 3550.16 552.921  21
  15  16  -1 198.499 308.542   8
  16  15  -1 689.437 329.651   8
 -15  16   1 411.923 267.788  10
 -16  15   1-115.654 346.658  10
  15  16  -1 654.998 335.043  21
  16  15  -1 915.842 393.593  21
  16  15  -1 472.355 306.089  15
  15  16  -1 725.652 334.593  15
  15  16   0-293.406 364.822   8
 -15  16   0-475.294 317.544  10
  16  15   0-462.180 384.523   8
 -16  15   0 215.589 277.363  10
 -16  15   0 294.753 283.218  11
  15  16   0 41.0198 348.993  25
  16  15   0 162.396 360.303  25
  15  16   0 583.301 384.494  21
  15  16   0 219.810 315.774  15
  16  15   0 260.081 330.792  15
  15  16   1 53.4550 317.043   8
  16  15   1 508.953 331.149   8
 -16  15  -1 725.575 299.184  10
 -16  15  -1 707.259 315.977  11
  15  16   1 600.841 379.026  25
  16  15   1 503.370 383.008  25
  15  16   1 900.393 395.829  15
  16  15   1 781.250 383.409  15
 -15  16  -1 842.817 308.478  17
 -16  15  -2 5872.32 624.504  11
  15  16   2 4048.26 596.675  25
  16  15   2 4370.10 618.527  25
  15  16   2 3412.16 522.613  15
  16  15   2 3595.20 540.338  15
 -15  16  -2 5175.20 596.024  17
  16  16  -2 504.212 227.256  21
 -16  16   1 583.567 255.734  10
  16  16  -1 499.598 257.813  21
  16  16  -1 377.056 232.360  15
  16  16   0 948.631 362.561   8
 -16  16   0 490.744 203.477  10
  16  16   0 1853.18 481.219  25
  16  16   0 863.747 334.781  21
  16  16   0 807.989 341.966  15
  16  16   1 714.747 345.809  25
  16  16   1 592.110 307.346  15
  16  16   2 563.937 266.671  25
 -17   0   0 197.815 500.904  12
   0  17   0 191.402 441.014   6
 -17   0   0 231.642 388.630  26
   0  17   0 717.350 602.771  19
   0  17   0 673.692 461.248  17
 -17   0   1 823.644 566.777  12
 -17   0  -1 575.639 479.448  12
   0  17   1 770.204 525.760  23
 -17   0   1 218.918 401.609  26
 -17   0  -1 749.793 499.562  26
   0  17   1 932.356 553.483  19
 -17   0   2 383.149 477.219  12
 -17   0  -2 705.664 526.832  12
 -17   0   2 574.719 420.358  11
   0  17   2 568.386 562.136  23
 -17   0  -2 570.046 470.841  26
   0  17   2 519.347 513.786  19
   0  17  -2 214.582 286.446  14
   0  17   2 210.540 319.741  14
 -17   0   3 6868.65 986.233   9
   0  17   3 5889.59 996.943  19
   0  17   3 7928.35 1141.48  23
 -17   0  -3 6879.62 1040.51  26
 -17   0   3 5799.11 907.729  16
 -17   0  -3 6804.44 987.431  12
 -17   0   3 9334.97 1243.17  12
 -17   0   4 6795.26 993.109   9
   0  17   4 4986.95 868.882  23
 -17   0  -4 4660.75 811.332  26
   0  17   4 4506.36 840.469  19
 -17   0   4 4231.22 724.442  16
 -17   0   4 7452.67 1079.52  12
 -17   0  -4 4505.46 773.084  12
 -17   0   5 3580.72 617.832   9
 -17   0  -5 2768.18 486.940  12
   0  17   5 4230.93 617.439  19
   0  17   5 2842.04 535.823  23
 -17   0  -5 3022.87 543.832  26
 -17   1   5 5660.28 726.522   9
  -1  17   5 4526.06 630.179  23
  -1  17   5 6169.92 728.695  19
 -17  -1  -5 4875.06 651.457  26
 -17  -1  -5 5033.83 662.365  12
 -17  -1  -4 2510.36 620.456  12
 -17   1   4 4792.98 844.856   9
  -1  17   4 2794.38 697.667  23
 -17  -1  -4 3263.65 683.764  26
 -17   1   4 3215.57 663.116  16
 -17   1   4 4217.65 840.141  12
  -1  17   4 2904.54 690.258  19
 -17   1   3 11052.9 1208.81   9
  -1  17   3 10618.5 1278.35  23
 -17  -1  -3 9517.67 1165.89  26
  -1  17   3 8919.76 1198.00  19
 -17   1   3 9262.79 1131.94  16
 -17   1   3 13153.1 1417.84  12
 -17  -1  -3 10222.1 1221.51  12
 -17  -1  -2 1787.25 666.378  12
 -17   1   2 2192.77 624.264  11
  -1  17   2 2136.54 712.432  23
 -17  -1  -2 1554.46 587.630  26
  -1  17   2 968.629 539.445  19
 -17   1   2 1898.26 611.597  12
  -1  17   2 953.008 405.879  14
 -17   1   1 2715.38 766.165  12
 -17  -1  -1 2483.16 695.793  12
 -17   1   1 2149.82 607.995  11
  -1  17   1 1951.71 666.581  23
 -17   1   1 1182.13 534.163  26
 -17  -1  -1 2084.54 680.282  26
  -1  17   1 1475.81 569.635  19
 -17   1   0 1376.28 590.310  12
 -17  -1   0 1221.90 577.031  12
 -17   1   0 793.678 304.029  11
  -1  17   0 1495.40 522.287   6
 -17  -1   0 953.126 456.028  26
 -17   1   0 1371.45 577.826  26
  -1  17   0 2187.85 649.719  19
   1  17   0 2376.63 761.874  19
  -1  17   0 1276.95 487.913  17
 -17  -1   1 2070.34 714.239  12
 -17   1  -1 1495.33 578.630  12
   1  17   1 2331.35 753.517  23
 -17  -1   1 1207.51 529.399  26
 -17   1  -1 2207.79 690.827  26
   1  17   1 2071.43 735.650  19
  -1  17  -1 1685.93 532.796  17
 -17  -1   2 1996.26 686.237  12
 -17   1  -2 2234.76 657.064  12
   1  17   2 2175.25 710.903  23
 -17   1  -2 1185.13 601.728  26
   1  17   2 1661.86 647.649  19
  -1  17  -2 940.026 417.630  14
 -17  -1   3 11326.4 1260.01   9
   1  17   3 11007.6 1336.25  23
 -17   1  -3 9005.37 1179.66  26
   1  17   3 8953.16 1200.50  19
 -17  -1   3 7755.90 1017.77  16
 -17   1  -3 9753.71 1151.27  12
 -17  -1   3 13370.4 1434.04  12
 -17  -1   4 3487.50 767.423   9
 -17   1  -4 2568.74 603.344  12
   1  17   4 3340.27 737.514  23
 -17   1  -4 2759.82 651.484  26
 -17  -1   4 4293.79 876.819  12
   1  17   4 2422.03 653.705  19
 -17  -1   5 5159.66 721.906   9
   1  17   5 5222.17 715.889  23
 -17   1  -5 5226.98 698.577  26
 -17  -2  -5 2175.13 482.441  12
 -17   2   5 2880.81 537.429   9
  -2  17   5 2193.64 481.740  10
  -2  17   5 1475.67 389.115  23
 -17  -2  -5 2455.95 459.282  26
  -2  17   5 2436.35 489.703  19
 -17   2   4 4740.49 786.384   9
  -2  17   4 4560.12 781.411  23
 -17  -2  -4 5227.66 800.492  26
 -17   2   4 4796.75 789.946  16
  -2  17   4 3774.76 770.957  19
 -17  -2  -4 5267.70 829.976  12
  -2  17   3 4740.24 877.402  23
 -17  -2  -3 4503.21 823.046  26
 -17   2   3 3326.28 743.135  16
  -2  17   3 3546.77 811.581  19
 -17   2   3 4823.33 933.249  12
 -17  -2  -3 4124.16 871.967  12
 -17   2   2 4305.74 839.720  11
 -17  -2  -2 3972.20 791.019  26
  -2  17   2 4957.60 919.774  23
  -2  17   2 3390.94 738.211  19
 -17  -2  -2 4868.73 917.649  12
  -2  17   2 2625.65 664.403  14
 -17   2   2 5173.74 902.809  12
 -17   2   1 1437.31 618.252  12
 -17  -2  -1 2081.10 746.283  12
 -17   2   1 1352.39 557.003  11
  -2  17   1 1392.99 619.902  23
 -17   2   1 772.373 439.534  26
 -17  -2  -1 1469.16 610.912  26
  -2  17   1 824.325 472.731  19
  -2  17   1 676.900 474.292  14
 -17   2   0 197.174 388.953  12
 -17  -2   0 438.157 507.071  12
 -17   2   0-139.372 386.749  11
 -17  -2   0 283.503 347.253  26
 -17   2   0 561.730 456.220  26
  -2  17   0 182.917 324.023  14
  -2  17   0 327.149 363.434  17
 -17  -2   1 1666.71 716.007  12
 -17   2  -1 666.874 396.258  12
 -17   2  -1 1066.76 493.267  11
   2  17   1 1286.68 643.935  23
 -17  -2   1 810.473 446.445  26
 -17   2  -1 1272.34 599.104  26
   2  17   1 1793.62 747.628  19
  -2  17  -1 852.367 465.435  14
  -2  17  -1 1001.42 473.886  17
 -17  -2   2 5379.11 951.875  12
 -17   2  -2 3671.89 719.156  11
   2  17   2 5432.85 989.012  23
 -17   2  -2 4448.64 910.130  26
   2  17   2 4596.82 946.593  19
 -17   2  -2 5136.72 901.721  12
  -2  17  -2 2706.06 638.276  14
  -2  17  -2 3147.62 684.432  17
 -17  -2   3 3924.59 823.794   9
   2  17   3 4956.00 981.330  23
 -17   2  -3 4660.23 906.779  26
   2  17   3 4136.97 902.692  19
 -17   2  -3 4035.51 762.566  12
 -17  -2   3 5308.47 1005.04  12
 -17  -2   4 6941.34 997.891   9
   2  17   4 5425.04 919.060  23
   2  17   4 6334.33 931.309  19
 -17   2  -4 5183.29 860.867  26
 -17  -2   4 7426.72 1074.66  12
 -17  -2   5 2199.28 505.124   9
   2  17   5 2109.02 502.007  23
 -17   2  -5 2391.71 509.079  26
 -17   3   5 5321.66 664.863   9
  -3  17   5 4923.41 642.029  10
  -3  17   5 4842.97 654.245  19
 -17  -3  -5 4802.86 663.050  12
 -17  -3  -4 3642.09 722.643  12
  -3  17   4 2851.02 616.344  10
  -3  17   4 2550.56 574.830  23
 -17  -3  -4 3520.46 650.194  26
 -17   3   4 3125.33 690.370  16
  -3  17   4 2283.04 634.468  19
  -3  17   3 6629.32 993.606  23
 -17  -3  -3 6199.28 926.818  26
  -3  17   3 5837.19 947.674  19
 -17   3   3 5354.37 916.623  16
 -17   3   3 8420.90 1107.90  12
 -17  -3  -3 6493.77 1025.56  12
 -17  -3  -2 1191.47 588.130  12
 -17   3   2 1239.69 577.411  11
  -3  17   2 1107.76 577.902  23
 -17  -3  -2 1104.15 502.529  26
 -17   3   2 842.373 524.196  12
  -3  17   2 411.626 452.847  19
  -3  17   2 292.106 308.431  14
 -17   3   1 4086.58 815.266  11
 -17  -3  -1 4164.05 808.087  26
 -17   3   1 3286.56 751.962  26
  -3  17   1 5214.53 904.992  23
  -3  17   1 3873.94 771.687  19
 -17  -3  -1 5705.48 1022.60  12
  -3  17   1 2634.35 673.436  14
 -17   3   1 5644.92 914.434  12
 -17  -3   0 777.452 527.658  12
 -17   3   0 1168.77 505.466  12
 -17   3   0 230.687 318.108  11
 -17  -3   0 393.127 354.331  26
 -17   3   0 893.761 501.482  26
  -3  17   0 750.295 437.287  14
  -3  17   0 716.017 453.263  17
 -17   3  -1 3856.65 786.486  11
   3  17   1 4951.20 925.935  23
 -17  -3   1 2877.84 668.219  26
 -17   3  -1 3534.97 815.008  26
   3  17   1 5080.90 1017.10  19
  -3  17  -1 2552.11 649.718  14
  -3  17  -1 3743.21 748.104  17
 -17  -3   1 5797.30 1026.38  12
 -17  -3   2 803.427 487.364  12
 -17   3  -2 701.519 418.031  11
   3  17   2 974.540 603.906  23
 -17   3  -2 942.071 560.630  26
   3  17   2 1315.48 671.158  19
  -3  17  -2 422.113 338.447  14
  -3  17  -2 761.906 394.931  17
 -17  -3   3 6861.69 1029.99   9
 -17   3  -3 5093.77 807.477  11
   3  17   3 7002.61 1099.88  23
   3  17   3 5969.88 1071.22  19
 -17   3  -3 6287.60 1015.99  26
 -17  -3   3 8083.43 1174.60  12
  -3  17  -3 4047.92 733.986  17
 -17  -3   4 3564.75 776.842   9
 -17   3  -4 2085.14 516.693  11
   3  17   4 3260.90 739.824  23
 -17   3  -4 3223.39 697.623  26
   3  17   4 3837.99 780.950  19
 -17  -3   4 4547.13 861.405  12
 -17  -3   5 4790.66 686.760   9
   3  17   5 4853.48 693.090  23
 -17   3  -5 4654.89 664.319  26
  -4  17   5 4767.27 635.360  10
  -4  17   5 4136.51 598.621  19
 -17  -4  -5 4586.56 640.616  12
  -4  17   4 5560.99 807.299  10
  -4  17   4 4529.01 794.353  19
 -17   4   4 5392.29 854.814  16
 -17  -4  -4 5635.04 872.996  12
 -17  -4  -3 1196.87 565.330  12
  -4  17   3 1022.10 496.034  23
 -17   4   3 791.963 483.336  16
 -17   4   3 1656.55 588.729  12
  -4  17   3 432.963 466.237  19
 -17  -4  -2 1207.57 605.524  12
 -17   4   2 1817.53 647.098  11
 -17   4   2 973.093 422.428  10
  -4  17   2 1012.53 486.226  23
 -17  -4  -2 1003.53 449.236  26
 -17   4   2 1162.64 541.466  12
  -4  17   2 333.608 502.766  19
  -4  17   2 383.925 332.603  14
 -17   4   1 4282.41 867.109  11
 -17  -4  -1 3526.31 716.707  26
 -17   4   1 2873.11 716.784  26
 -17  -4  -1 5634.22 1008.83  12
  -4  17   1 3652.75 762.607  19
  -4  17   1 2838.96 693.152  14
 -17  -4   0 963.720 573.329  12
 -17   4   0 572.518 398.588  11
 -17  -4   0 331.979 326.824  26
 -17   4   0 1191.10 538.545  26
   4  17   0 143.593 405.714  15
  -4  17   0 547.220 429.832  14
  -4  17   0 1090.24 543.870  17
 -17   4  -1 4351.10 829.100  11
   4  17   1 4847.05 913.471  23
 -17   4  -1 4187.87 896.709  26
 -17  -4   1 3050.21 679.300  26
   4  17   1 7561.75 1252.15  19
   4  17   1 2529.88 633.921  15
  -4  17  -1 3429.29 757.118  14
  -4  17  -1 4108.43 781.905  17
 -17  -4   1 5748.12 1000.83  12
 -17  -4   2 492.059 484.002  12
 -17   4  -2 874.616 450.152  11
   4  17   2 1521.16 639.691  23
 -17   4  -2 856.086 547.775  26
  -4  17  -2 618.693 367.490  14
   4  17   2 2491.92 846.251  19
  -4  17  -2 797.768 412.564  17
 -17  -4   3 772.369 505.597   9
 -17   4  -3 1464.67 523.768  11
   4  17   3 1193.83 578.792  23
 -17   4  -3 1284.09 598.904  26
 -17  -4   3 1870.84 715.020  12
   4  17   3 2200.30 767.137  19
  -4  17  -3 627.279 355.774  17
 -17  -4   4 6520.34 942.233   9
 -17   4  -4 4596.12 724.432  11
   4  17   4 5475.96 875.337  23
 -17   4  -4 5099.99 834.755  26
 -17  -4   4 7705.26 1033.85  12
  -4  17  -4 2841.50 558.482  17
 -17  -4   5 5631.90 709.488   9
 -17   4  -5 3175.81 468.484  11
   4  17   5 4601.68 662.739  23
 -17   4  -5 5100.54 675.709  26
  -5  17   5 4704.71 614.511  10
  -5  17   5 4634.53 606.911  19
 -17  -5  -5 5444.27 674.630  12
  -5  17   4 4637.85 732.678  10
  -5  17   4 4067.45 766.118  19
 -17   5   4 4917.50 821.262  16
 -17  -5  -4 5428.52 847.408  12
 -17  -5  -3 404.396 493.495  12
 -17   5   3 543.607 461.672  16
  -5  17   3 28.7305 505.298  19
 -17  -5  -2 1443.30 674.593  12
 -17   5   2 1536.16 638.146  11
 -17   5   2 760.876 475.074  10
  -5  17   2 1336.80 527.310  23
   5  17  -2 422.107 329.820  21
  -5  17   2 488.503 460.495  19
  -5  17   2 899.440 415.496  14
 -17   5   1 3551.64 796.552  11
 -17   5   1 3053.51 719.973  26
  17   5  -1 3959.76 788.945  25
 -17  -5  -1 4976.72 961.755  12
   5  17  -1 2225.38 648.012  15
  -5  17   1 3295.82 677.915  19
  -5  17   1 2917.61 685.024  14
  -5  17   1 6140.94 1100.63  17
 -17  -5   0 695.186 537.573  12
 -17   5   0 153.989 350.678  11
 -17  -5   0 577.006 390.374  26
 -17   5   0 577.134 442.424  26
  17   5   0 375.760 423.671  25
   5  17   0 682.585 459.404  15
  -5  17   0 624.619 367.810  14
  -5  17   0 1158.22 573.160  17
 -17  -5   1 4214.61 922.474  12
 -17   5  -1 2792.24 713.615  11
   5  17   1 3757.74 806.351  23
 -17   5  -1 3293.64 798.782  26
   5  17   1 1919.74 627.518  15
  -5  17  -1 2288.56 634.059  14
  -5  17  -1 3070.21 718.122  17
 -17  -5   2 1307.80 563.395  12
 -17   5  -2 813.247 474.855  11
   5  17   2 1317.67 617.374  23
 -17   5  -2 1501.36 621.450  26
  -5  17  -2 852.581 408.649  14
  -5  17  -2 728.513 398.366  17
 -17   5  -3 418.890 358.395  11
   5  17   3 718.867 565.099  23
 -17   5  -3 503.926 474.031  26
  -5  17  -3 179.483 284.482  17
 -17  -5   3 1066.61 541.062  12
 -17  -5   4 5248.24 844.866   9
 -17   5  -4 3442.59 657.317  11
   5  17   4 4837.75 821.437  23
 -17   5  -4 5004.36 811.220  26
 -17  -5   4 6075.86 903.436  12
  -5  17  -4 2623.42 540.920  17
 -17  -5   5 5392.62 685.991   9
 -17   5  -5 3638.20 498.627  11
   5  17   5 4588.55 621.826  23
 -17   5  -5 5063.56 651.190  26
  -6  17   5 4724.90 594.739  10
  -6  17   5 4161.68 563.872  19
 -17  -6  -5 5026.23 625.875  12
  -6  17   4 5569.47 780.030  10
  -6  17   4 4993.59 783.645  19
 -17   6   4 5315.85 811.543  16
 -17  -6  -4 6055.92 866.611  12
 -17  -6  -3 4181.08 823.447  12
  -6  17   3 3752.21 672.257  10
 -17   6   3 3193.81 662.900  10
 -17   6   3 4308.20 837.766  16
  -6  17   3 3826.39 780.254  19
 -17   6   2 6156.47 958.627  10
 -17   6   2 7444.26 1128.77  11
   6  17  -2 3799.31 724.032  21
  -6  17   2 6148.97 946.580  19
 -17  -6  -2 7831.63 1157.94  12
 -17  -6  -1 1948.63 698.947  12
 -17   6   1 1259.92 592.410  11
 -17   6   1 1295.10 506.517  10
 -17   6   1 1005.24 452.718  26
  17   6  -1 1600.04 609.869  25
   6  17  -1 1164.68 523.470  15
  -6  17   1 757.179 397.060  19
  -6  17   1 934.792 446.016  14
 -17  -6   0 507.849 493.318  12
 -17   6   0-141.789 470.382  11
 -17   6   0 222.104 402.880  26
  17   6   0-36.4583 513.419  25
   6  17   0 191.399 398.393  15
  -6  17   0 241.417 324.786  14
  -6  17   0 873.607 487.940  17
 -17  -6   1 2566.22 752.451  12
 -17   6  -1 1152.22 522.635  11
   6  17   1 1676.38 603.661  23
 -17   6  -1 1676.66 624.932  26
   6  17   1 1228.52 544.502  15
  -6  17  -1 1094.43 450.365  14
  -6  17  -1 1515.45 561.987  17
 -17   6  -2 6234.61 971.590  11
   6  17   2 6963.92 1057.44  23
 -17   6  -2 6340.58 994.443  26
  -6  17  -2 5195.52 845.917  14
 -17  -6   2 8828.03 1157.99  12
  -6  17  -2 5621.73 915.096  17
 -17   6  -3 3189.05 697.431  11
   6  17   3 4454.43 859.835  23
 -17   6  -3 3987.65 810.356  26
 -17  -6   3 5646.60 930.725  12
  -6  17  -3 3014.35 665.693  17
 -17  -6   4 7075.51 922.208   9
 -17   6  -4 4748.93 734.870  11
   6  17   4 4626.28 773.679  23
 -17   6  -4 4661.15 750.708  26
 -17  -6   4 7592.38 937.498  12
  -6  17  -4 2956.10 565.815  17
 -17  -6   5 4673.51 615.191   9
 -17   6  -5 3858.93 516.705  11
   6  17   5 4449.72 598.430  23
 -17   6  -5 4729.26 605.203  26
  -7  17   5 3954.94 516.361  19
 -17  -7  -5 4348.61 545.959  12
  -7  17   4 3897.00 663.201  10
  -7  17   4 2897.44 612.429  19
 -17  -7  -4 3756.10 678.347  12
 -17   7   4 4139.68 728.720  16
 -17  -7  -3 2685.96 687.708  12
  -7  17   3 825.330 424.987  10
 -17   7   3 935.685 410.698  10
 -17   7   3 1592.37 563.620  16
  -7  17   3 1201.45 541.183  19
 -17   7   2 4626.55 929.308  11
 -17  -7  -2 3896.01 840.092  12
 -17   7   2 2834.55 705.125  10
   7  17  -2 2055.66 583.901  21
  -7  17   2 2581.48 673.627  19
 -17  -7  -1 215.747 475.872  12
 -17   7   1 814.756 482.063  11
 -17   7   1 374.318 429.320  10
 -17   7   1 750.188 443.963  26
  17   7  -1 759.804 535.272  25
   7  17  -1 271.251 313.461  21
   7  17  -1 292.680 404.538  15
  -7  17   1 579.771 408.941  14
 -17  -7   0 1760.01 621.188  12
 -17   7   0 678.342 394.784  11
 -17   7   0 1019.48 452.760  26
  17   7   0 950.191 491.964  25
   7  17   0 1253.68 557.605  15
  -7  17   0 1058.64 476.820  14
  -7  17   0 2234.78 653.211  17
 -17  -7   1 1392.24 609.026  12
 -17   7  -1 997.545 538.090  11
   7  17   1 694.746 455.922  23
 -17   7  -1 1205.38 585.322  26
   7  17   1 223.748 380.335  15
  -7  17  -1 719.805 444.611  14
  -7  17  -1 566.862 421.784  17
 -17   7  -2 3258.54 759.486  11
 -17   7  -2 4087.42 823.427  26
   7  17   2 4368.74 837.093  23
   7  17   2 1613.61 555.069  15
 -17  -7   2 4141.55 822.422  12
  -7  17  -2 2866.48 688.340  17
 -17   7  -3 1408.85 511.216  11
   7  17   3 1910.16 600.017  23
 -17   7  -3 1967.02 606.381  26
 -17  -7   3 2751.95 691.952  12
  -7  17  -3 1040.24 447.634  17
 -17  -7   4 4742.30 762.989   9
 -17   7  -4 3295.62 622.380  11
   7  17   4 3641.85 659.852  23
 -17   7  -4 4040.90 699.625  26
  -7  17  -4 2659.91 535.480  17
 -17  -7   5 4409.24 555.420   9
 -17   7  -5 4399.69 541.565  26
  -8  17   4 3732.19 628.096  10
 -17   8   4 3736.57 579.772  10
  -8  17   4 2721.97 571.216  19
 -17  -8  -4 4333.18 680.954  12
 -17   8   4 3758.27 664.468  16
  -8  17   3 6549.03 865.974  10
 -17   8   3 5200.48 781.031  10
 -17   8   3 6119.51 909.163  16
  -8  17   3 5894.85 889.902  19
 -17  -8  -3 7496.52 976.216  12
 -17   8   2 16175.9 1464.67  10
 -17   8   2 16707.6 1567.80  11
   8  17  -2 9091.78 1092.69  21
  17   8  -2 10615.3 1121.82  21
 -17   8   2 14957.1 1412.05  16
 -17  -8  -2 20241.2 1635.71  12
  -8  17   2 13767.9 1303.07  19
 -17   8   1 6922.01 1064.85  10
 -17   8   1 6880.87 1049.93  11
  17   8  -1 7210.48 1047.60  25
   8  17  -1 4194.42 747.002  21
 -17  -8  -1 7627.63 1063.33  12
   8  17  -1 5257.22 921.012  15
 -17   8   0 4992.54 865.369  11
 -17   8   0 3896.54 719.849  26
  17   8   0 5159.78 865.044  25
 -17  -8   0 7129.50 1033.06  12
   8  17   0 3581.05 814.344  15
  -8  17   0 5358.75 934.912  17
 -17   8  -1 6515.83 1015.73  11
 -17   8  -1 5783.42 920.065  26
   8  17   1 7466.86 992.407  23
   8  17   1 4470.36 821.408  15
  -8  17  -1 6363.55 980.311  17
 -17  -8   1 8796.74 1147.84  12
 -17   8  -2 15140.3 1449.01  11
 -17   8  -2 14203.2 1341.35  26
   8  17   2 16660.8 1437.34  23
   8  17   2 9762.42 1093.28  15
 -17  -8   2 20016.9 1579.09  12
  -8  17  -2 12135.8 1311.66  17
 -17   8  -3 6087.58 909.891  11
   8  17   3 6976.86 926.591  23
 -17   8  -3 6163.84 887.297  26
 -17  -8   3 8872.76 1027.55  12
  -8  17  -3 4910.91 810.081  17
 -17  -8   4 4788.98 717.907   9
 -17   8  -4 3475.96 616.739  11
   8  17   4 3214.76 577.947  23
 -17   8  -4 3285.09 587.348  26
  -8  17  -4 2292.11 500.368  17
 -17  -9  -4 1080.06 383.575  12
  -9  17   4 1127.13 407.934  10
 -17   9   4 1279.67 395.263  10
 -17   9   4 1459.05 456.332  16
  -9  17   4 422.821 304.634  19
 -17  -9  -3 884.476 472.911  12
 -17   9   3-188.591 385.978  10
 -17   9   3 480.123 374.163  16
  -9  17   3 286.884 380.448  19
 -17  -9  -2 1898.91 611.162  12
  -9  17   2 1159.28 457.322  10
 -17   9   2 1508.44 597.419  10
 -17   9   2 1237.15 580.050  11
   9  17  -2 782.026 443.307  21
  17   9  -2 1137.86 478.719  21
 -17   9   2 994.867 478.494  16
  -9  17   2 878.831 466.124  19
 -17  -9  -1 625.031 465.045  12
 -17   9   1 1279.18 558.451  11
 -17   9   1 1195.36 538.154  10
  17   9  -1 1198.08 612.129  25
   9  17  -1 889.196 436.335  21
   9  17  -1 754.441 455.370  15
 -17  -9   0 927.815 553.910  12
 -17   9   0-294.894 554.856  11
  17   9   0 158.411 513.352  25
   9  17   0 1027.99 463.787  21
   9  17   0 485.861 440.368  15
  -9  17   0 686.080 463.292  17
 -17  -9   1 1916.17 615.084  12
 -17   9  -1 1407.51 621.961  11
 -17   9  -1 873.051 427.572  26
   9  17   1 951.121 495.459  15
  -9  17  -1 1616.80 576.966  17
 -17   9  -2 1161.36 548.878  11
   9  17   2 1085.63 504.394  23
 -17   9  -2 1672.83 538.170  26
   9  17   2 778.958 435.079  15
 -17  -9   2 1454.46 525.550  12
  -9  17  -2 1176.44 502.724  17
 -17   9  -3 428.895 363.339  11
   9  17   3 573.793 430.958  23
 -17   9  -3 509.530 367.410  26
 -17  -9   3 782.532 410.701  12
  -9  17  -3 372.459 330.280  17
 -17  -9   4 1325.20 450.913   9
 -17   9  -4 954.670 357.309  11
   9  17   4 523.768 308.304  23
 -17   9  -4 813.504 317.979  26
  -9  17  -4 717.419 312.319  17
 -17 -10  -4 401.596 264.827  12
 -10  17   4 526.812 291.287  10
 -10  17   4-88.0412 274.084  19
 -17  10   4-61.4823 259.734  19
 -10  17   3 5977.50 802.766  10
 -17  10   3 3704.05 642.681  10
  17  10  -3 2284.34 473.359  21
 -17  10   3 3961.20 680.106  16
 -17 -10  -3 5798.66 788.703  12
 -10  17   3 4324.23 694.415  19
 -10  17   2 13718.3 1215.39  10
  17  10  -2 10925.6 1150.91   8
 -17  10   2 15542.0 1402.23  10
 -17  10   2 16187.0 1445.52  11
  10  17  -2 8684.96 1039.97  21
  17  10  -2 10013.1 1075.49  21
 -17  10   2 12857.8 1212.15  16
 -17 -10  -2 16811.7 1357.32  12
  10  17  -2 9370.33 1049.15  15
 -10  17   2 12048.1 1143.49  19
 -17  10   1 10077.2 1202.28  10
 -17  10   1 11073.0 1251.15  11
  17  10  -1 11317.0 1263.73  25
  10  17  -1 6402.34 930.293  21
 -17 -10  -1 11676.2 1182.08  12
  10  17  -1 6525.18 1008.54  15
 -17 -10   0 522.202 425.628  12
 -17  10   0-124.604 445.212  11
 -17  10   0 325.707 421.052  10
  17  10   0-206.632 591.698  25
  10  17   0 368.702 447.570  15
 -10  17   0 752.159 446.375  17
 -17  10  -1 9890.24 1148.00  11
 -17 -10   1 12758.2 1198.34  12
 -10  17  -1 9413.66 1148.90  17
  17  10   2 10687.0 1133.65   8
 -17  10  -2 13356.3 1316.51  11
 -10  17  -2 12665.8 1269.75  17
 -17 -10   3 5865.85 817.766   9
 -17  10  -3 3983.65 687.043  11
 -10  17  -3 3636.24 658.251  17
 -17 -10   4 488.261 306.026   9
 -17  10  -4 361.014 252.031  11
 -10  17  -4 147.964 185.527  17
 -11  17   4 777.494 282.065  19
 -17  11   4 688.454 263.229  19
 -17 -11  -3 1827.60 431.085  12
 -17  11   3 1696.91 465.388  10
  17  11  -3 881.381 328.057  21
 -17  11   3 1953.05 475.502  16
 -11  17   3 1587.67 456.619  19
 -17  11   3 1143.64 387.379  19
 -17 -11  -2 405.163 341.705  12
 -11  17   2 926.525 406.738  10
 -17  11   2 900.284 449.520  10
 -17  11   2 1309.08 526.190  11
  17  11  -2 705.024 401.327   8
  11  17  -2 461.187 339.455  21
  17  11  -2 482.216 375.836  21
 -17  11   2 881.981 391.052  16
  11  17  -2 314.282 310.870  15
 -11  17   2 77.8889 289.291  19
  17  11  -1 1642.63 636.089   8
 -17 -11  -1 2606.34 596.702  12
 -17  11   1 2492.34 663.230  11
 -17  11   1 1627.73 585.731  10
  17  11  -1 3196.70 784.008  25
  11  17  -1 1515.90 536.480  21
  11  17  -1 1412.72 536.283  15
  17  11   0 3613.54 841.875   8
 -17  11   0 2565.63 628.011  11
 -17  11   0 3234.54 728.188  10
  11  17   0 3182.82 645.698  25
  17  11   0 3349.77 758.274  25
  11  17   0 2286.26 674.320  15
 -11  17   0 3715.74 731.791  17
  17  11   1 1937.00 662.958   8
 -17  11  -1 843.959 357.331  11
  11  17   1 1547.82 506.855  25
  11  17   1 1081.11 513.312  15
 -11  17  -1 1939.23 564.977  17
 -17  11  -2 1302.06 506.823  11
  17  11   2 726.077 461.863   8
  11  17   2 263.365 319.783  15
 -11  17  -2 470.476 349.518  17
 -17 -11   3 2302.71 514.265   9
 -17  11  -3 2128.20 541.666  11
 -11  17  -3 1541.07 430.561  17
 -17  11  -4 1164.82 323.594  11
 -11  17  -4 888.997 280.008  17
 -12  17   3 6396.27 733.019  10
 -17  12   3 5338.86 690.545  10
 -12  17   3 4574.76 599.803  19
  17  12  -3 2804.43 476.110  21
 -17  12   3 3844.71 549.620  19
 -17  12   3 5148.78 624.859  16
 -12  17   2 13319.1 1101.00  10
 -17  12   2 12818.1 1154.72  10
 -17  12   2 14113.7 1186.68  11
  17  12  -2 9901.97 969.214   8
  12  17  -2 8543.20 948.398  21
  17  12  -2 8473.22 919.594  21
  17  12  -1 4255.16 802.725   8
 -17  12   1 5256.03 821.703  10
 -17  12   1 5382.05 836.031  11
  12  17  -1 5945.94 848.403  25
  17  12  -1 6288.76 953.171  25
  12  17  -1 2607.84 598.539  21
  12  17  -1 3378.24 685.034  15
  17  12   0 741.833 519.407   8
 -17  12   0 33.1466 332.433  11
 -17  12   0-157.955 376.893  10
  12  17   0 114.302 402.576  25
  17  12   0-57.8453 458.425  25
  12  17   0 274.071 347.251  21
  12  17   0-194.064 369.697  15
 -12  17   0 665.598 436.612  17
  17  12   1 4916.41 814.583   8
 -17  12  -1 4589.79 770.246  10
 -17  12  -1 4337.39 703.798  11
  12  17   1 3592.99 637.858  25
  17  12   1 4173.20 740.827  25
  12  17   1 2959.72 660.477  15
 -12  17  -1 4888.49 768.862  17
 -17  12  -2 13391.4 1157.90  11
 -17  12  -2 11058.7 1034.85  10
  17  12   2 7861.57 915.227   8
  12  17   2 7218.11 848.891  15
 -12  17  -2 11778.8 1093.95  17
 -17 -12   3 6950.78 735.369   9
 -17  12  -3 5761.10 713.617  11
 -12  17  -3 4887.94 650.039  17
 -13  17   3 2649.41 463.545  10
 -17  13   3 2815.19 487.562  10
 -13  17   2 1566.85 438.012  10
 -17  13   2 826.670 330.240  10
  17  13  -2 510.121 305.118   8
  13  17  -2 576.054 326.307  21
  17  13  -2 955.539 367.897  21
 -13  17   1 5303.71 679.913  10
 -17  13   1 6272.17 832.544  10
 -17  13   1 6856.00 848.988  11
  17  13  -1 4981.55 751.520   8
  17  13  -1 8193.91 1004.48  25
  13  17  -1 3600.81 633.244  21
  17  13  -1 4447.76 717.552  21
  13  17  -1 3541.74 654.236  15
  17  13  -1 4260.27 707.059  15
 -17  13   0 4748.91 737.616  10
 -17  13   0 5301.87 762.927  11
  17  13   0 3803.84 734.114   8
  13  17   0 4479.69 696.443  25
  17  13   0 4652.54 768.462  25
  13  17   0 2986.24 594.893  21
  13  17   0 3550.38 701.884  15
 -17  13  -1 5837.19 764.542  10
 -17  13  -1 5483.83 732.152  11
  17  13   1 4791.22 764.061   8
  13  17   1 4715.37 682.464  25
  17  13   1 5505.58 804.808  25
  13  17   1 3654.69 665.882  15
 -13  17  -1 5669.79 771.430  17
  17  13   2 444.338 284.497   8
 -17  13  -2 748.141 297.868  11
 -17  13  -2 1227.70 367.891  10
  13  17   2 532.218 322.571  25
  13  17   2 652.690 310.993  15
 -13  17  -2 1433.70 418.951  17
 -17  13  -3 2024.81 398.584  11
 -13  17  -3 2260.76 417.485  17
 -14  17   2 6586.37 687.235  10
 -17  14   2 6207.59 707.854  10
  14  17  -2 3613.35 540.318  21
  17  14  -2 4018.27 568.800  21
 -14  17   1 3565.76 535.444  10
 -17  14   1 3704.41 593.051  10
 -17  14   1 4730.73 634.361  11
  17  14  -1 3273.69 584.403   8
  17  14  -1 2808.36 544.687  21
  14  17  -1 2309.02 490.967  21
  14  17  -1 2908.37 546.793  15
  17  14  -1 2803.88 542.015  15
  17  14   0 205.914 329.632   8
 -17  14   0 549.482 339.992  10
 -17  14   0 626.000 352.335  11
  14  17   0 415.131 345.223  25
  17  14   0 377.034 387.368  25
  14  17   0 321.326 308.052  21
  14  17   0 355.879 355.993  15
  17  14   0 350.981 329.553  15
 -17  14  -1 4101.58 584.500  10
 -17  14  -1 4576.91 629.937  11
  17  14   1 3840.51 625.831   8
  14  17   1 3809.06 614.482  25
  17  14   1 3848.60 645.457  25
  14  17   1 2957.09 556.172  15
  17  14   1 3639.05 626.046  15
 -14  17  -1 4319.81 596.936  17
  17  14   2 2708.41 446.026   8
 -17  14  -2 5649.72 638.074  11
  14  17   2 4146.43 545.949  25
  17  14   2 4515.78 627.395  25
  14  17   2 2498.42 458.877  15
  17  14   2 3505.83 547.777  15
 -14  17  -2 5256.01 616.295  17
  15  17  -2 298.474 197.904  21
 -15  17   1 6628.05 637.822  10
 -17  15   1 6760.42 691.550  10
  17  15  -1 5883.07 673.247   8
  15  17  -1 4060.68 570.899  21
  17  15  -1 4721.32 622.568  21
  15  17  -1 4115.56 573.115  15
  17  15  -1 3973.76 549.634  15
 -17  15   0 5842.97 638.566  10
 -17  15   0 6512.04 669.073  11
  17  15   0 5158.77 670.548   8
  15  17   0 6650.48 733.769  25
  17  15   0 6881.02 774.687  25
  15  17   0 3560.00 541.792  21
  17  15   0 3920.17 593.657  21
  15  17   0 4520.79 633.801  15
  17  15   0 3617.72 598.334  15
 -17  15  -1 6078.69 604.789  10
 -17  15  -1 7359.50 684.978  11
  17  15   1 4937.36 630.020   8
  15  17   1 6526.94 701.140  25
  17  15   1 6817.78 741.763  25
  15  17   1 3679.45 517.598  21
  15  17   1 4224.73 588.827  15
  17  15   1 4504.05 627.300  15
  17  15   2 617.139 278.760  25
  17  16   0 434.062 303.526  25
  17  16   0 373.079 227.498  21
  16  17   0 44.3158 191.587  15
  17  16   0 79.9888 196.469  15
 -18   0   0 6006.19 1026.35  26
   0  18   0 8069.44 1161.16  19
 -18   0   0 7523.13 1153.65  12
 -18   0   1 179.929 488.437  12
 -18   0  -1-587.596 558.577  12
   0  18   1 60.2741 504.946  23
 -18   0   1-17.6340 443.262  26
 -18   0  -1 137.957 424.743  26
   0  18   1 1013.31 607.063  19
 -18   0  -2 588.150 497.753  12
   0  18   2 557.269 549.719  23
 -18   0  -2 503.635 460.606  26
   0  18   2 1210.52 608.945  19
 -18   0   2 390.739 473.142  12
   0  18  -2 374.329 309.442  14
   0  18   2 152.697 293.272  14
 -18   0   3 5730.86 882.520   9
   0  18   3 6747.02 1007.82  23
 -18   0  -3 5861.54 930.711  26
   0  18   3 5307.07 983.940  19
 -18   0   3 4242.14 762.412  16
 -18   0  -3 5711.35 896.883  12
 -18   0   3 7068.03 1072.47  12
 -18   0   4 2486.03 638.430   9
 -18   0  -4 1293.19 459.513  12
   0  18   4 1056.62 473.087  23
 -18   0  -4 1722.43 524.562  26
 -18   0   4 763.119 361.794  16
   0  18   4 1853.57 621.022  19
 -18   0   4 1967.58 650.439  12
 -18   0   5 300.954 292.167   9
   0  18   5 326.469 245.790  23
 -18   0  -5 537.672 258.038  26
 -18   1   5 7266.65 689.810   9
  -1  18   5 5661.14 611.942  23
 -18  -1  -5 6523.27 640.930  12
 -18   1   4 17704.5 1296.39   9
 -18  -1  -4 13929.5 1182.02  26
  -1  18   4 15289.6 1313.60  19
  -1  18   4 16026.9 1277.43  23
 -18   1   4 13918.7 1152.35  16
 -18  -1  -4 16860.0 1313.86  12
 -18   1   3 20780.1 1523.32   9
 -18  -1  -3 16109.9 1428.27  26
  -1  18   3 18118.4 1588.36  19
  -1  18   3 19806.3 1606.69  23
 -18   1   3 15711.2 1396.32  16
 -18  -1  -3 19604.3 1571.62  12
 -18   1   3 23424.7 1779.55  12
 -18  -1  -2 1287.25 584.987  12
 -18   1   2 1834.48 576.884  11
  -1  18   2 2286.97 707.512  23
 -18  -1  -2 2190.38 675.560  26
  -1  18   2 1796.09 665.000  19
 -18   1   2 1959.09 667.829  12
  -1  18   2 772.906 393.115  14
   1  18  -2 1197.14 457.513  14
 -18  -1  -1 4728.03 851.148  12
 -18   1   1 4717.96 823.408  11
 -18  -1  -1 4344.46 864.955  26
  -1  18   1 4015.97 859.797  19
 -18   1   1 3285.17 772.377  26
  -1  18   1 6704.23 1039.53  23
  -1  18   1 2908.02 710.688  14
 -18   1   1 6026.55 1002.95  12
 -18  -1   0 51005.7 2697.15  26
 -18   1   0 51627.1 2754.15  26
  -1  18   0 59462.9 2750.33  19
 -18   1   0 75939.3 3190.54  12
 -18  -1   0 75434.6 3262.93  12
  -1  18   0 40411.9 2457.49  14
  -1  18   0 56419.8 2681.33  17
   1  18   1 5587.76 1041.61  19
 -18   1  -1 4849.47 905.357  26
 -18  -1   1 4176.79 814.125  26
   1  18   1 6286.62 1050.60  23
 -18   1  -1 5525.90 899.056  12
  -1  18  -1 3923.84 801.860  14
 -18  -1   1 6513.83 1078.97  12
 -18   1  -2 1856.24 600.118  12
   1  18   2 2299.86 728.009  23
 -18   1  -2 1883.56 644.463  26
 -18  -1   2 1509.47 611.970  12
   1  18   2 2330.42 806.908  19
  -1  18  -2 1422.04 478.916  14
   1  18   2 1223.43 507.823  14
 -18  -1   3 20880.7 1596.86   9
   1  18   3 19458.0 1647.86  23
   1  18   3 18988.2 1604.12  19
 -18   1  -3 16485.3 1490.12  26
 -18  -1   3 14695.9 1281.96  16
 -18   1  -3 19074.1 1511.07  12
 -18  -1   3 24456.7 1822.47  12
 -18  -1   4 19863.8 1435.57   9
   1  18   4 15837.2 1322.31  23
   1  18   4 16888.2 1379.64  19
 -18   1  -4 13879.5 1223.72  26
 -18   1  -4 15445.8 1177.02  12
 -18  -1   4 22149.1 1581.82  12
 -18  -1   5 6899.32 704.703   9
 -18   1  -5 5976.63 642.605  26
   1  18   5 5853.67 650.555  23
 -18  -2  -5 1500.86 355.823  12
 -18  -2  -4 878.484 449.367  12
  -2  18   4 821.090 414.059  23
 -18  -2  -4 1024.60 417.680  26
 -18   2   4 669.820 414.685  16
  -2  18   4 1278.01 532.578  19
  -2  18   3 5221.52 943.762  19
 -18  -2  -3 4966.93 836.274  26
  -2  18   3 5928.05 938.512  23
 -18   2   3 4149.01 778.035  16
 -18   2   3 6885.63 1009.75  12
 -18  -2  -3 6013.61 956.046  12
 -18  -2  -2 4121.59 868.570  12
 -18   2   2 3164.20 705.701  11
  -2  18   2 3657.73 792.227  23
 -18  -2  -2 3414.90 767.988  26
  -2  18   2 2659.70 726.634  19
  -2  18   2 2021.72 564.378  14
 -18   2   2 3981.20 809.029  12
 -18  -2  -1 937.864 523.100  12
 -18   2   1 1835.61 616.699  11
 -18   2   1 2223.36 684.310  12
  -2  18   1 1838.09 648.042  23
 -18   2   1 691.628 453.426  26
 -18  -2  -1 1412.20 574.566  26
  -2  18   1 1408.89 616.460  19
  -2  18   1 541.441 434.679  14
 -18   2   0 3043.17 707.897  11
 -18  -2   0 3660.18 799.344  26
 -18   2   0 3613.06 823.553  26
 -18  -2   0 4510.12 960.913  12
  -2  18   0 3495.54 815.371  14
  -2  18   0 5147.21 911.128  17
 -18   2   0 5399.88 978.641  12
 -18  -2   1 2006.86 725.735  12
 -18   2  -1 1344.32 538.306  12
 -18   2  -1 772.504 351.106  11
   2  18   1 1550.44 658.153  23
 -18  -2   1 876.892 459.930  26
 -18   2  -1 1602.29 693.753  26
   2  18   1 3001.27 848.454  19
  -2  18  -1 950.047 441.221  14
  -2  18  -1 1369.98 520.337  17
 -18   2  -2 3573.61 746.481  12
   2  18   2 4281.13 899.424  23
 -18   2  -2 3193.64 791.407  26
 -18  -2   2 3480.34 779.577  12
   2  18   2 3780.72 883.077  19
  -2  18  -2 2462.82 610.660  14
 -18  -2   3 5827.16 913.476   9
   2  18   3 6716.53 1037.10  23
   2  18   3 6452.40 1048.34  19
 -18   2  -3 5888.42 964.604  26
 -18   2  -3 5400.09 824.078  12
 -18  -2   3 7291.43 1076.83  12
 -18  -2   4 1467.52 586.360   9
   2  18   4 926.457 493.528  23
 -18   2  -4 959.932 450.414  26
   2  18   4 2193.39 658.351  19
 -18  -2   4 1620.31 622.977  12
 -18  -2   5 1469.98 391.710   9
   2  18   5 690.492 309.440  23
 -18   2  -5 1786.28 402.629  26
 -18  -3  -5 3018.81 479.719  12
  -3  18   4 11780.3 1125.61  19
  -3  18   4 10709.7 984.923  23
 -18   3   4 11556.3 1080.80  16
 -18  -3  -4 13285.8 1183.20  12
 -18  -3  -3 15912.0 1333.91  26
  -3  18   3 18307.7 1534.23  19
  -3  18   3 19289.9 1512.53  23
 -18   3   3 16648.7 1460.48  16
 -18  -3  -3 21503.9 1683.69  12
 -18   3   3 23947.9 1701.36  12
 -18  -3  -2 2532.07 751.028  12
 -18   3   2 1949.11 612.311  11
  -3  18   2 2148.63 633.693  23
 -18  -3  -2 1881.87 602.294  26
 -18   3   2 2061.94 617.170  12
  -3  18   2 819.542 480.556  19
  -3  18   2 888.109 408.233  14
 -18  -3  -1 4018.69 820.475  12
 -18   3   1 3652.03 751.220  10
 -18   3   1 3507.15 803.020  11
 -18   3   1 2654.98 718.472  26
 -18  -3  -1 3060.27 712.545  26
  -3  18   1 3446.09 753.965  19
 -18   3   1 4314.06 818.519  12
  -3  18   1 2374.79 621.297  14
 -18   3   0 27393.1 1914.21  11
 -18  -3   0 23493.5 1777.65  26
 -18   3   0 24164.4 1879.42  26
 -18  -3   0 35334.0 2263.76  12
  -3  18   0 19857.3 1687.66  14
  -3  18   0 27560.8 1936.70  17
 -18   3   0 34330.5 2071.46  12
 -18   3  -1 3500.15 730.249  11
 -18   3  -1 4008.28 869.626  26
 -18  -3   1 3119.05 694.569  26
   3  18   1 5245.11 969.281  23
  -3  18  -1 3287.01 740.403  14
  -3  18  -1 3643.29 787.503  17
 -18  -3   1 5417.24 1019.41  12
 -18   3  -2 1850.13 544.106  11
   3  18   2 2010.16 713.255  23
 -18   3  -2 1624.62 644.344  26
   3  18   2 3048.87 898.805  19
 -18  -3   2 1220.33 568.588  12
  -3  18  -2 993.374 418.770  14
  -3  18  -2 1248.85 468.484  17
 -18  -3   3 21727.0 1645.67   9
 -18   3  -3 16362.0 1337.59  11
   3  18   3 20624.0 1665.85  23
 -18   3  -3 17689.8 1535.64  26
   3  18   3 19470.3 1640.85  19
 -18  -3   4 15888.4 1311.08   9
   3  18   4 11640.7 1133.27  23
 -18   3  -4 11571.5 1118.27  26
 -18  -3   4 16733.2 1363.95  12
 -18  -3   5 3147.42 503.413   9
   3  18   5 1995.07 416.970  23
 -18   3  -5 2939.75 469.229  26
 -18  -4  -5 1702.55 376.554  12
 -18  -4  -4 1606.98 499.443  12
 -18   4   4 1559.90 509.637  16
  -4  18   4 1075.11 461.112  19
  -4  18   3 5955.67 968.752  19
  -4  18   3 6996.52 900.854  23
 -18   4   3 6526.23 944.341  16
 -18   4   3 8633.48 1036.57  12
 -18  -4  -3 8876.02 1133.35  12
 -18   4   2 6863.65 1024.36  11
 -18  -4  -2 6067.91 874.114  26
  -4  18   2 6195.97 949.049  19
  -4  18   2 6972.40 981.394  23
 -18  -4  -2 8376.32 1183.23  12
 -18   4   2 8733.17 1068.27  12
  -4  18   2 3963.48 746.671  14
 -18   4   1 5388.95 884.858  10
 -18   4   1 5932.71 989.477  11
  -4  18   1 5338.23 891.491  19
 -18   4   1 4500.93 872.211  26
 -18  -4  -1 4823.88 818.961  26
 -18  -4  -1 7016.26 1082.37  12
  -4  18   1 3855.51 781.975  14
 -18  -4   0 1750.80 679.496  12
 -18   4   0 1051.94 492.848  11
 -18  -4   0 1073.95 498.559  26
 -18   4   0 1013.31 516.733  26
  -4  18   0 744.317 418.254  14
  -4  18   0 1751.54 584.799  17
[truncated: 111,804 more chars]
